# Supplementary material for: Alternaria alternata JTF001 Metabolites Recruit Beneficial Microorganisms to Reduce the Parasitism of Orobanche aegyptiaca in Tomato
Source: Biology (Basel). 2025 Jan 23;14(2):116. doi: 10.3390/biology14020116 (PMC11851891; doi:10.3390/biology14020116)
Supplement: Supplementary file 1 [file biology-14-00116-s001.zip]

Archive with 4 entries (4 files):
- Figures S1 and S2.pdf
- Table S1. permanova of all bacterial 16s and fungal.xlsx
- Table S2. Topology properties of the inter-kingdom networks.xlsx
- Table S3. Differential abundance of zOTUs between J1 and CK.xlsx
