# Supplementary material for: Alternaria alternata JTF001 Metabolites Recruit Beneficial Microorganisms to Reduce the Parasitism of Orobanche aegyptiaca in Tomato
Source: Biology (Basel). 2025 Jan 23;14(2):116. doi: 10.3390/biology14020116 (PMC11851891; doi:10.3390/biology14020116)
Supplement: Supplementary file 1 [file biology-14-00116-s001.zip › Table S1. permanova of all bacterial 16s and fungal.xlsx]

## Sheet: Sheet1
PERMANOVA by adonis of all bacterial 16S and fungal ITS samples
Microbial communities	Variables	SumsOfSqsa	MeanSqsb	F.Model	R2	Pr(>F)c
Bacterial community	CK-J1	0.893449	0.893449	4.94459	0.330861	0.00599401
	CK-PDB	0.887616	0.887616	4.51499	0.311057	0.00599401
	J1-PDB	0.43758	0.43758	2.22762	0.18218	0.0679321
Fungal community	CK-J1	0.217553	0.217553	0.720851	0.0672383	0.604396
	CK-PDB	0.237064	0.237064	0.819124	0.0757108	0.604396
	J1-PDB	0.1822	0.1822	0.598178	0.0564416	0.604396
a sum of squares, b mean sum of squares, c p-values are based on 999 permutations with subsequent Bonferroni correction.
