# Supplementary material for: Alternaria alternata JTF001 Metabolites Recruit Beneficial Microorganisms to Reduce the Parasitism of Orobanche aegyptiaca in Tomato
Source: Biology (Basel). 2025 Jan 23;14(2):116. doi: 10.3390/biology14020116 (PMC11851891; doi:10.3390/biology14020116)
Supplement: Supplementary file 1 [file biology-14-00116-s001.zip › Table S2. Topology properties of the inter-kingdom networks.xlsx]

## Sheet: S2-1
Topology properties of the interkingdom networks	J1	CK
nodes	198	189
edges	185	159
average_degree	1.86869	1.68254
nodes_connectivity	0	0
edges_connectivity	0	0
average_path_length	1	1
Network Diameter	1	1
Graph Density	0.00948572	0.00894968
Clustering Coefficient	1	1
Betweenness Centralization	0	0
Degree Centralization	0.051428	0.0389227
Modularity	0.72374	0.86033

## Sheet: S2-2
CK_network_nodes_centrality
node	degree	betweenness	Clustering_Coefficient	closeness
bzOTU_6	9	0	1	0.111111
bzOTU_470	9	0	1	0.111111
fzOTU_77	9	0	1	0.111111
fzOTU_30	9	0	1	0.111111
fzOTU_79	9	0	1	0.111111
fzOTU_26	9	0	1	0.111111
fzOTU_9	9	0	1	0.111111
fzOTU_11	9	0	1	0.111111
fzOTU_34	9	0	1	0.111111
fzOTU_117	9	0	1	0.111111
bzOTU_104	7	0	1	0.142857
bzOTU_256	7	0	1	0.142857
bzOTU_22	7	0	1	0.142857
bzOTU_75	7	0	1	0.142857
bzOTU_358	7	0	1	0.142857
bzOTU_520	7	0	1	0.142857
fzOTU_27	7	0	1	0.142857
fzOTU_36	7	0	1	0.142857
bzOTU_10	4	0	1	0.25
bzOTU_263	4	0	1	0.25
bzOTU_25	4	0	1	0.25
bzOTU_78	4	0	1	0.25
bzOTU_32	4	0	1	0.25
bzOTU_143	4	0	1	0.25
bzOTU_112	4	0	1	0.25
bzOTU_26	4	0	1	0.25
bzOTU_82	4	0	1	0.25
bzOTU_87	4	0	1	0.25
bzOTU_140	4	0	1	0.25
bzOTU_169	4	0	1	0.25
bzOTU_3	4	0	1	0.25
bzOTU_124	4	0	1	0.25
fzOTU_3	4	0	1	0.25
fzOTU_288	4	0	1	0.25
fzOTU_12	4	0	1	0.25
fzOTU_16	4	0	1	0.25
fzOTU_13	4	0	1	0.25
fzOTU_19	4	0	1	0.25
fzOTU_41	4	0	1	0.25
fzOTU_75	4	0	1	0.25
fzOTU_53	4	0	1	0.25
fzOTU_39	4	0	1	0.25
fzOTU_44	4	0	1	0.25
fzOTU_49	4	0	1	0.25
fzOTU_48	4	0	1	0.25
fzOTU_42	4	0	1	0.25
fzOTU_45	4	0	1	0.25
fzOTU_40	4	0	1	0.25
bzOTU_172	3	0	1	0.333333
bzOTU_44	3	0	1	0.333333
bzOTU_287	3	0	1	0.333333
fzOTU_46	3	0	1	0.333333
fzOTU_31	3	0	1	0.333333
fzOTU_17	3	0	1	0.333333
fzOTU_22	3	0	1	0.333333
fzOTU_4	3	0	1	0.333333
fzOTU_10	3	0	1	0.333333
fzOTU_74	3	0	1	0.333333
fzOTU_2	3	0	1	0.333333
fzOTU_37	3	0	1	0.333333
bzOTU_29	2	0	1	0.5
fzOTU_38	2	0	1	0.5
fzOTU_59	2	0	1	0.5
bzOTU_88	1	0	NA	1
bzOTU_118	1	0	NA	1
bzOTU_178	1	0	NA	1
bzOTU_826	1	0	NA	1
bzOTU_46	1	0	NA	1
bzOTU_117	1	0	NA	1
bzOTU_579	1	0	NA	1
bzOTU_139	1	0	NA	1
fzOTU_1	1	0	NA	1
fzOTU_8	1	0	NA	1
bzOTU_64	0	0	NA	NA
bzOTU_200	0	0	NA	NA
bzOTU_884	0	0	NA	NA
bzOTU_422	0	0	NA	NA
bzOTU_120	0	0	NA	NA
bzOTU_49	0	0	NA	NA
bzOTU_12	0	0	NA	NA
bzOTU_221	0	0	NA	NA
bzOTU_61	0	0	NA	NA
bzOTU_336	0	0	NA	NA
bzOTU_2123	0	0	NA	NA
bzOTU_162	0	0	NA	NA
bzOTU_17	0	0	NA	NA
bzOTU_352	0	0	NA	NA
bzOTU_100	0	0	NA	NA
bzOTU_136	0	0	NA	NA
bzOTU_234	0	0	NA	NA
bzOTU_11	0	0	NA	NA
bzOTU_350	0	0	NA	NA
bzOTU_159	0	0	NA	NA
bzOTU_396	0	0	NA	NA
bzOTU_55	0	0	NA	NA
bzOTU_479	0	0	NA	NA
bzOTU_67	0	0	NA	NA
bzOTU_42	0	0	NA	NA
bzOTU_113	0	0	NA	NA
bzOTU_60	0	0	NA	NA
bzOTU_211	0	0	NA	NA
bzOTU_125	0	0	NA	NA
bzOTU_131	0	0	NA	NA
bzOTU_2078	0	0	NA	NA
bzOTU_176	0	0	NA	NA
bzOTU_54	0	0	NA	NA
bzOTU_227	0	0	NA	NA
bzOTU_14	0	0	NA	NA
bzOTU_704	0	0	NA	NA
bzOTU_126	0	0	NA	NA
bzOTU_979	0	0	NA	NA
bzOTU_246	0	0	NA	NA
bzOTU_167	0	0	NA	NA
bzOTU_329	0	0	NA	NA
bzOTU_86	0	0	NA	NA
bzOTU_302	0	0	NA	NA
bzOTU_171	0	0	NA	NA
bzOTU_21	0	0	NA	NA
bzOTU_148	0	0	NA	NA
bzOTU_190	0	0	NA	NA
bzOTU_155	0	0	NA	NA
bzOTU_426	0	0	NA	NA
bzOTU_208	0	0	NA	NA
bzOTU_547	0	0	NA	NA
bzOTU_36	0	0	NA	NA
bzOTU_95	0	0	NA	NA
bzOTU_93	0	0	NA	NA
bzOTU_427	0	0	NA	NA
bzOTU_37	0	0	NA	NA
bzOTU_85	0	0	NA	NA
bzOTU_301	0	0	NA	NA
bzOTU_1997	0	0	NA	NA
bzOTU_2193	0	0	NA	NA
bzOTU_92	0	0	NA	NA
bzOTU_414	0	0	NA	NA
bzOTU_180	0	0	NA	NA
bzOTU_245	0	0	NA	NA
bzOTU_532	0	0	NA	NA
bzOTU_710	0	0	NA	NA
bzOTU_1208	0	0	NA	NA
bzOTU_58	0	0	NA	NA
bzOTU_615	0	0	NA	NA
bzOTU_709	0	0	NA	NA
bzOTU_74	0	0	NA	NA
bzOTU_557	0	0	NA	NA
bzOTU_147	0	0	NA	NA
bzOTU_1779	0	0	NA	NA
bzOTU_96	0	0	NA	NA
bzOTU_270	0	0	NA	NA
bzOTU_102	0	0	NA	NA
bzOTU_2204	0	0	NA	NA
bzOTU_79	0	0	NA	NA
bzOTU_539	0	0	NA	NA
bzOTU_2520	0	0	NA	NA
bzOTU_138	0	0	NA	NA
bzOTU_442	0	0	NA	NA
bzOTU_498	0	0	NA	NA
bzOTU_53	0	0	NA	NA
bzOTU_72	0	0	NA	NA
bzOTU_23	0	0	NA	NA
bzOTU_585	0	0	NA	NA
bzOTU_188	0	0	NA	NA
fzOTU_18	0	0	NA	NA
fzOTU_57	0	0	NA	NA
fzOTU_120	0	0	NA	NA
fzOTU_14	0	0	NA	NA
fzOTU_7	0	0	NA	NA
fzOTU_35	0	0	NA	NA
fzOTU_29	0	0	NA	NA
fzOTU_97	0	0	NA	NA
fzOTU_23	0	0	NA	NA
fzOTU_15	0	0	NA	NA
fzOTU_64	0	0	NA	NA
fzOTU_5	0	0	NA	NA
fzOTU_67	0	0	NA	NA
fzOTU_24	0	0	NA	NA
fzOTU_55	0	0	NA	NA
fzOTU_32	0	0	NA	NA
fzOTU_21	0	0	NA	NA
fzOTU_28	0	0	NA	NA
fzOTU_51	0	0	NA	NA
fzOTU_107	0	0	NA	NA
fzOTU_62	0	0	NA	NA
fzOTU_88	0	0	NA	NA
fzOTU_93	0	0	NA	NA
fzOTU_54	0	0	NA	NA
fzOTU_139	0	0	NA	NA
fzOTU_102	0	0	NA	NA
fzOTU_136	0	0	NA	NA

## Sheet: S2-3
J1_network_nodes_centrality
node	degree	betweenness	Clustering_Coefficient	closeness
bzOTU_10	12	0	1	0.0833333
bzOTU_263	12	0	1	0.0833333
bzOTU_338	12	0	1	0.0833333
bzOTU_388	12	0	1	0.0833333
bzOTU_344	12	0	1	0.0833333
bzOTU_533	12	0	1	0.0833333
bzOTU_2335	12	0	1	0.0833333
fzOTU_17	12	0	1	0.0833333
fzOTU_12	12	0	1	0.0833333
fzOTU_35	12	0	1	0.0833333
fzOTU_41	12	0	1	0.0833333
fzOTU_39	12	0	1	0.0833333
fzOTU_48	12	0	1	0.0833333
bzOTU_209	10	0	1	0.1
bzOTU_483	10	0	1	0.1
bzOTU_74	10	0	1	0.1
fzOTU_3	10	0	1	0.1
fzOTU_46	10	0	1	0.1
fzOTU_13	10	0	1	0.1
fzOTU_22	10	0	1	0.1
fzOTU_19	10	0	1	0.1
fzOTU_15	10	0	1	0.1
fzOTU_428	10	0	1	0.1
fzOTU_133	10	0	1	0.1
bzOTU_44	5	0	1	0.2
fzOTU_4	5	0	1	0.2
fzOTU_5	5	0	1	0.2
fzOTU_9	5	0	1	0.2
fzOTU_37	5	0	1	0.2
fzOTU_50	5	0	1	0.2
bzOTU_147	3	0	1	0.333333
bzOTU_43	3	0	1	0.333333
fzOTU_109	3	0	1	0.333333
fzOTU_83	3	0	1	0.333333
fzOTU_209	3	0	1	0.333333
fzOTU_602	3	0	1	0.333333
fzOTU_26	3	0	1	0.333333
fzOTU_2	3	0	1	0.333333
bzOTU_11	2	0	1	0.5
bzOTU_16	2	0	1	0.5
bzOTU_357	2	0	1	0.5
bzOTU_30	2	0	1	0.5
bzOTU_69	2	0	1	0.5
fzOTU_288	2	0	1	0.5
fzOTU_143	2	0	1	0.5
fzOTU_74	2	0	1	0.5
fzOTU_8	2	0	1	0.5
fzOTU_38	2	0	1	0.5
fzOTU_34	2	0	1	0.5
fzOTU_80	2	0	1	0.5
bzOTU_25	1	0	NA	1
bzOTU_396	1	0	NA	1
bzOTU_333	1	0	NA	1
bzOTU_299	1	0	NA	1
bzOTU_839	1	0	NA	1
bzOTU_589	1	0	NA	1
bzOTU_605	1	0	NA	1
bzOTU_615	1	0	NA	1
bzOTU_473	1	0	NA	1
bzOTU_2204	1	0	NA	1
bzOTU_80	1	0	NA	1
bzOTU_24	1	0	NA	1
bzOTU_152	1	0	NA	1
bzOTU_893	1	0	NA	1
bzOTU_365	1	0	NA	1
bzOTU_141	1	0	NA	1
bzOTU_364	1	0	NA	1
bzOTU_3	1	0	NA	1
bzOTU_70	1	0	NA	1
bzOTU_160	1	0	NA	1
bzOTU_763	1	0	NA	1
fzOTU_1	1	0	NA	1
fzOTU_23	1	0	NA	1
fzOTU_53	1	0	NA	1
fzOTU_33	1	0	NA	1
fzOTU_27	1	0	NA	1
bzOTU_64	0	0	NA	NA
bzOTU_88	0	0	NA	NA
bzOTU_12	0	0	NA	NA
bzOTU_221	0	0	NA	NA
bzOTU_830	0	0	NA	NA
bzOTU_61	0	0	NA	NA
bzOTU_164	0	0	NA	NA
bzOTU_735	0	0	NA	NA
bzOTU_17	0	0	NA	NA
bzOTU_826	0	0	NA	NA
bzOTU_1485	0	0	NA	NA
bzOTU_125	0	0	NA	NA
bzOTU_32	0	0	NA	NA
bzOTU_14	0	0	NA	NA
bzOTU_246	0	0	NA	NA
bzOTU_167	0	0	NA	NA
bzOTU_46	0	0	NA	NA
bzOTU_51	0	0	NA	NA
bzOTU_86	0	0	NA	NA
bzOTU_302	0	0	NA	NA
bzOTU_52	0	0	NA	NA
bzOTU_21	0	0	NA	NA
bzOTU_39	0	0	NA	NA
bzOTU_190	0	0	NA	NA
bzOTU_155	0	0	NA	NA
bzOTU_2	0	0	NA	NA
bzOTU_359	0	0	NA	NA
bzOTU_418	0	0	NA	NA
bzOTU_50	0	0	NA	NA
bzOTU_547	0	0	NA	NA
bzOTU_112	0	0	NA	NA
bzOTU_36	0	0	NA	NA
bzOTU_579	0	0	NA	NA
bzOTU_71	0	0	NA	NA
bzOTU_253	0	0	NA	NA
bzOTU_37	0	0	NA	NA
bzOTU_34	0	0	NA	NA
bzOTU_4	0	0	NA	NA
bzOTU_710	0	0	NA	NA
bzOTU_9	0	0	NA	NA
bzOTU_8	0	0	NA	NA
bzOTU_1715	0	0	NA	NA
bzOTU_213	0	0	NA	NA
bzOTU_173	0	0	NA	NA
bzOTU_1353	0	0	NA	NA
bzOTU_2496	0	0	NA	NA
bzOTU_115	0	0	NA	NA
bzOTU_26	0	0	NA	NA
bzOTU_251	0	0	NA	NA
bzOTU_31	0	0	NA	NA
bzOTU_1036	0	0	NA	NA
bzOTU_474	0	0	NA	NA
bzOTU_20	0	0	NA	NA
bzOTU_247	0	0	NA	NA
bzOTU_891	0	0	NA	NA
bzOTU_812	0	0	NA	NA
bzOTU_1252	0	0	NA	NA
bzOTU_446	0	0	NA	NA
bzOTU_193	0	0	NA	NA
bzOTU_392	0	0	NA	NA
bzOTU_431	0	0	NA	NA
bzOTU_1404	0	0	NA	NA
bzOTU_33	0	0	NA	NA
bzOTU_1874	0	0	NA	NA
bzOTU_76	0	0	NA	NA
bzOTU_77	0	0	NA	NA
bzOTU_15	0	0	NA	NA
bzOTU_5	0	0	NA	NA
bzOTU_494	0	0	NA	NA
bzOTU_435	0	0	NA	NA
bzOTU_13	0	0	NA	NA
bzOTU_1	0	0	NA	NA
bzOTU_137	0	0	NA	NA
bzOTU_116	0	0	NA	NA
bzOTU_89	0	0	NA	NA
bzOTU_132	0	0	NA	NA
bzOTU_119	0	0	NA	NA
bzOTU_585	0	0	NA	NA
bzOTU_106	0	0	NA	NA
bzOTU_235	0	0	NA	NA
bzOTU_27	0	0	NA	NA
bzOTU_129	0	0	NA	NA
bzOTU_6	0	0	NA	NA
bzOTU_7	0	0	NA	NA
bzOTU_45	0	0	NA	NA
bzOTU_2622	0	0	NA	NA
bzOTU_305	0	0	NA	NA
bzOTU_267	0	0	NA	NA
bzOTU_22	0	0	NA	NA
bzOTU_158	0	0	NA	NA
bzOTU_28	0	0	NA	NA
bzOTU_543	0	0	NA	NA
fzOTU_31	0	0	NA	NA
fzOTU_14	0	0	NA	NA
fzOTU_16	0	0	NA	NA
fzOTU_7	0	0	NA	NA
fzOTU_29	0	0	NA	NA
fzOTU_63	0	0	NA	NA
fzOTU_69	0	0	NA	NA
fzOTU_10	0	0	NA	NA
fzOTU_44	0	0	NA	NA
fzOTU_84	0	0	NA	NA
fzOTU_67	0	0	NA	NA
fzOTU_24	0	0	NA	NA
fzOTU_32	0	0	NA	NA
fzOTU_66	0	0	NA	NA
fzOTU_21	0	0	NA	NA
fzOTU_95	0	0	NA	NA
fzOTU_77	0	0	NA	NA
fzOTU_28	0	0	NA	NA
fzOTU_30	0	0	NA	NA
fzOTU_51	0	0	NA	NA
fzOTU_45	0	0	NA	NA
fzOTU_62	0	0	NA	NA
fzOTU_93	0	0	NA	NA
fzOTU_81	0	0	NA	NA
fzOTU_96	0	0	NA	NA
fzOTU_60	0	0	NA	NA
fzOTU_36	0	0	NA	NA
fzOTU_11	0	0	NA	NA
fzOTU_104	0	0	NA	NA
fzOTU_85	0	0	NA	NA
