# Supplementary material for: Alternaria alternata JTF001 Metabolites Recruit Beneficial Microorganisms to Reduce the Parasitism of Orobanche aegyptiaca in Tomato
Source: Biology (Basel). 2025 Jan 23;14(2):116. doi: 10.3390/biology14020116 (PMC11851891; doi:10.3390/biology14020116)
Supplement: Supplementary file 1 [file biology-14-00116-s001.zip › Table S3. Differential abundance of zOTUs between J1 and CK.xlsx]

## Sheet: bacteria_J1-CK
Differential abundance of bacteria zOTUs between J1 and CK
	Kingdom	Phylum	Class	Order	Family	Genus	Species	logFC	logCPM	LR	PValue	FDR
zOTU_1	Bacteria	Proteobacteria	Gammaproteobacteria	Pseudomonadales	Pseudomonadaceae	Pseudomonas	Pseudomonas_amygdali_pv._mori	8.95797	14.4464	35.0654	3.18819e-09	3.98524e-06
zOTU_5	Bacteria	Proteobacteria	Gammaproteobacteria	Pseudomonadales	Pseudomonadaceae	Pseudomonas	Pseudomonas_frederiksbergensis	7.51747	13.1408	27.9392	1.25188e-07	7.82424e-05
zOTU_20	Bacteria	Proteobacteria	Gammaproteobacteria	Pseudomonadales	Pseudomonadaceae	Pseudomonas	Pseudomonas_putida	7.18891	12.8708	26.3926	2.786e-07	9.92811e-05
zOTU_23	Bacteria	Firmicutes	Bacilli	Lactobacillales	Lactobacillaceae	Lactobacillus	Lactobacillus_taiwanensis	-7.14442	12.8353	25.6863	4.01676e-07	9.92811e-05
zOTU_33	Bacteria	Proteobacteria	Gammaproteobacteria	Burkholderiales	Comamonadaceae	Azohydromonas	Azohydromonas_lata	6.98316	12.6989	25.3939	4.67398e-07	9.92811e-05
zOTU_28	Bacteria	Proteobacteria	Gammaproteobacteria	Pseudomonadales	Pseudomonadaceae	Pseudomonas	Pseudomonas_putida	6.97463	12.6957	25.3565	4.76549e-07	9.92811e-05
zOTU_30	Bacteria	Firmicutes	Bacilli	Bacillales	Bacillaceae	Bacillus	bacterium_BYG2-5	6.79576	12.5462	24.5557	7.21923e-07	0.000119749
zOTU_24	Bacteria	Firmicutes	Bacilli	Lactobacillales	Lactobacillaceae	Lactobacillus	Lactobacillus_johnsonii	6.76738	12.5212	24.4405	7.66393e-07	0.000119749
zOTU_13	Bacteria	Proteobacteria	Gammaproteobacteria	Pseudomonadales	Pseudomonadaceae	Pseudomonas	Pseudomonas_putida	6.56909	12.3805	23.6363	1.16372e-06	0.000161627
zOTU_7	Bacteria	Proteobacteria	Gammaproteobacteria	Pseudomonadales	Pseudomonadaceae	Pseudomonas	Pseudomonas_sp._R-20808	6.20159	12.1027	22.0728	2.62496e-06	0.000328121
zOTU_89	Bacteria	Firmicutes	Bacilli	Bacillales	Bacillaceae	Bacillus	Bacillus_velezensis	5.93299	11.9221	21.0001	4.59261e-06	0.000521888
zOTU_27	Bacteria	Firmicutes	Bacilli	Bacillales	Bacillaceae	Bacillus	bacterium_BYG2-5	5.85766	11.8711	20.6857	5.412e-06	0.00054127
zOTU_129	Bacteria	Firmicutes	Bacilli	Bacillales	Bacillaceae	Bacillus	Bacillus_velezensis	5.83831	11.8597	20.6103	5.62921e-06	0.00054127
zOTU_152	Bacteria	Proteobacteria	Gammaproteobacteria	Burkholderiales	Comamonadaceae	Azohydromonas	uncultured_bacterium	5.76501	11.8147	20.3163	6.56397e-06	0.000586069
zOTU_235	Bacteria	Proteobacteria	Gammaproteobacteria	Burkholderiales	Comamonadaceae	Azohydromonas	Azohydromonas_australica	5.68216	11.7626	19.972	7.85825e-06	0.000643266
zOTU_388	Bacteria	Proteobacteria	Gammaproteobacteria	Pseudomonadales	Pseudomonadaceae	Pseudomonas	Pseudomonas_resinovorans	5.65651	11.7495	19.8828	8.23381e-06	0.000643266
zOTU_45	Bacteria	Firmicutes	Bacilli	Bacillales	Bacillaceae	Bacillus	bacterium_BYG2-5	5.63048	11.7274	19.732	8.90956e-06	0.000655115
zOTU_70	Bacteria	Firmicutes	Bacilli	Erysipelotrichales	Erysipelotrichaceae	Dubosiella	uncultured_bacterium	5.59119	11.7016	19.5492	9.80393e-06	0.000680829
zOTU_193	Bacteria	Proteobacteria	Alphaproteobacteria	Rhizobiales	Beijerinckiaceae	Microvirga	Bradyrhizobium_sp._BQN4T-01d	5.54146	11.6773	19.385	1.06842e-05	0.000702906
zOTU_2	Bacteria	Proteobacteria	Gammaproteobacteria	Pseudomonadales	Pseudomonadaceae	Pseudomonas	Pseudomonas_putida	5.29576	14.3442	18.8139	1.44112e-05	0.000889781
zOTU_533	Bacteria	Proteobacteria	Gammaproteobacteria	Pseudomonadales	Pseudomonadaceae	Pseudomonas	Pseudomonas_resinovorans	5.3562	11.5704	18.6821	1.54422e-05	0.000889781
zOTU_80	Bacteria	Proteobacteria	Gammaproteobacteria	Burkholderiales	Burkholderiaceae	Burkholderia-Caballeronia-Paraburkholderia	Paraburkholderia_sp.	5.34823	11.5661	18.6554	1.56602e-05	0.000889781
zOTU_49	Bacteria	Proteobacteria	Alphaproteobacteria	Rhizobiales	Beijerinckiaceae	Methylobacterium-Methylorubrum	uncultured_bacterium	-5.47116	11.6452	18.57	1.63777e-05	0.00089009
zOTU_158	Bacteria	Firmicutes	Bacilli	Erysipelotrichales	Erysipelotrichaceae	Dubosiella	uncultured_bacterium	5.29879	11.5358	18.4215	1.77048e-05	0.000922123
zOTU_543	Bacteria	Proteobacteria	Gammaproteobacteria	Pseudomonadales	Pseudomonadaceae	Pseudomonas	Pseudomonas_resinovorans	5.17621	11.4699	17.9851	2.22636e-05	0.00111318
zOTU_92	Bacteria	Bacteroidota	Bacteroidia	Chitinophagales	Chitinophagaceae	Niastella	Niastella_sp._RHYL-67	-5.25297	11.5217	17.7571	2.50973e-05	0.0011822
zOTU_106	Bacteria	Proteobacteria	Gammaproteobacteria	Pseudomonadales	Pseudomonadaceae	Pseudomonas	Pseudomonas_sagittaria	5.11839	11.4384	17.7242	2.55354e-05	0.0011822
zOTU_364	Bacteria	Proteobacteria	Gammaproteobacteria	Pseudomonadales	Pseudomonadaceae	Pseudomonas	Pseudomonas_resinovorans	5.06218	11.4094	17.5455	2.8051e-05	0.00125228
zOTU_141	Bacteria	Proteobacteria	Gammaproteobacteria	Burkholderiales	Burkholderiaceae	Burkholderia-Caballeronia-Paraburkholderia	uncultured_bacterium	5.03561	11.3957	17.461	2.93269e-05	0.00126409
zOTU_58	Bacteria	Proteobacteria	Gammaproteobacteria	Burkholderiales	Nitrosomonadaceae	MND1	uncultured_bacterium	-5.11904	11.449	17.2308	3.31031e-05	0.00131267
zOTU_82	Bacteria	Patescibacteria	Saccharimonadia	Saccharimonadales	uncultured_bacterium	Unassigned	Unassigned	-5.11259	11.4456	17.2087	3.34894e-05	0.00131267
zOTU_213	Bacteria	Actinobacteriota	Actinobacteria	Micrococcales	Micrococcaceae	Arthrobacter	Arthrobacter_crystallopoietes	4.98065	11.3677	17.1865	3.38828e-05	0.00131267
zOTU_305	Bacteria	Proteobacteria	Gammaproteobacteria	Burkholderiales	Comamonadaceae	Azohydromonas	Azohydromonas_australica	4.9666	11.3606	17.1438	3.46546e-05	0.00131267
zOTU_160	Bacteria	Firmicutes	Bacilli	Bacillales	Bacillaceae	Bacillus	Bacillus_velezensis	4.95281	11.3541	17.0389	3.66211e-05	0.00134636
zOTU_589	Bacteria	Proteobacteria	Alphaproteobacteria	Rhizobiales	Beijerinckiaceae	Microvirga	Microvirga_flocculans	4.89099	11.323	16.8533	4.03837e-05	0.00144228
zOTU_4	Bacteria	Proteobacteria	Gammaproteobacteria	Pseudomonadales	Pseudomonadaceae	Pseudomonas	Pseudomonas_putida	4.88306	14.5733	16.789	4.17742e-05	0.00145049
zOTU_95	Bacteria	Acidobacteriota	Acidobacteriae	Subgroup_2	uncultured_bacterium	Unassigned	Unassigned	-4.98574	11.38	16.7228	4.3258e-05	0.00146142
zOTU_69	Bacteria	Firmicutes	Bacilli	Bacillales	Bacillaceae	Bacillus	bacterium_BYG2-5	4.8429	11.3016	16.5563	4.72278e-05	0.00148463
zOTU_474	Bacteria	Proteobacteria	Gammaproteobacteria	Pseudomonadales	Pseudomonadaceae	Pseudomonas	Pseudomonas_oleovorans	4.81006	11.2837	16.5494	4.7398e-05	0.00148463
zOTU_1485	Bacteria	Proteobacteria	Alphaproteobacteria	Azospirillales	Azospirillaceae	Skermanella	uncultured_bacterium	4.8088	11.2831	16.545	4.75083e-05	0.00148463
zOTU_267	Bacteria	Actinobacteriota	Actinobacteria	Micrococcales	Micrococcaceae	Arthrobacter	Arthrobacter_globiformis	4.76979	11.2656	16.2987	5.41017e-05	0.00164944
zOTU_891	Bacteria	Proteobacteria	Gammaproteobacteria	Xanthomonadales	Xanthomonadaceae	Lysobacter	Lysobacter_dokdonensis	4.75245	11.2569	16.2161	5.65105e-05	0.00168186
zOTU_200	Bacteria	Proteobacteria	Gammaproteobacteria	Burkholderiales	Nitrosomonadaceae	Ellin6067	uncultured_bacterium	-4.75216	11.2665	15.7419	7.25976e-05	0.00211039
zOTU_2335	Bacteria	Proteobacteria	Gammaproteobacteria	Pseudomonadales	Pseudomonadaceae	Pseudomonas	Pseudomonas_resinovorans	4.65025	11.2092	15.6419	7.65406e-05	0.00217445
zOTU_136	Bacteria	Proteobacteria	Alphaproteobacteria	Rhizobiales	Xanthobacteraceae	Bradyrhizobium	metagenome	-4.69104	11.2387	15.3731	8.82362e-05	0.00243281
zOTU_53	Bacteria	Actinobacteriota	Actinobacteria	Streptomycetales	Streptomycetaceae	Streptomyces	Streptomyces_rhizophilus	-4.67862	11.2327	15.3131	9.1084e-05	0.00243281
zOTU_1404	Bacteria	Proteobacteria	Gammaproteobacteria	Pseudomonadales	Pseudomonadaceae	Pseudomonas	Pseudomonas_sp._SQ7-27-7	4.59527	11.1858	15.2912	9.21464e-05	0.00243281
zOTU_171	Bacteria	Proteobacteria	Alphaproteobacteria	Sphingomonadales	Sphingomonadaceae	Sphingomonas	uncultured_bacterium	-4.66816	11.2275	15.2652	9.34198e-05	0.00243281
zOTU_29	Bacteria	Firmicutes	Bacilli	Erysipelotrichales	Erysipelotrichaceae	Ileibacterium	Ileibacterium_valens	-4.64049	11.217	15.0521	0.000104585	0.002668
zOTU_9	Bacteria	Proteobacteria	Gammaproteobacteria	Pseudomonadales	Pseudomonadaceae	Pseudomonas	Pseudomonas_putida	4.53912	13.8016	15.0114	0.000106864	0.00267159
zOTU_605	Bacteria	Firmicutes	Bacilli	Lactobacillales	Lactobacillaceae	Ligilactobacillus	Lactobacillus_murinus	4.54698	11.1713	14.8388	0.000117102	0.00281629
zOTU_763	Bacteria	Proteobacteria	Alphaproteobacteria	Rhizobiales	Rhizobiaceae	Shinella	Gram-negative_bacterium_DM_2	4.52008	11.1539	14.8379	0.000117157	0.00281629
zOTU_483	Bacteria	Proteobacteria	Gammaproteobacteria	Xanthomonadales	Xanthomonadaceae	Lysobacter	uncultured_bacterium	4.50405	11.1461	14.7469	0.00012295	0.00289975
zOTU_132	Bacteria	Proteobacteria	Alphaproteobacteria	Rhizobiales	Rhizobiaceae	Shinella	Shinella_sp._B10b	4.48159	11.1356	14.6151	0.000131851	0.0030521
zOTU_422	Bacteria	Myxococcota	Polyangia	Polyangiales	BIrii41	metagenome	Unassigned	-4.53465	11.1696	14.4798	0.000141674	0.00318656
zOTU_176	Bacteria	Verrucomicrobiota	Verrucomicrobiae	Opitutales	Opitutaceae	Lacunisphaera	Hypsibius_dujardini	-4.52888	11.1668	14.4543	0.000143601	0.00318656
zOTU_426	Bacteria	Acidobacteriota	Vicinamibacteria	Vicinamibacterales	uncultured	uncultured_Acidobacteria_bacterium	Unassigned	-4.52063	11.1629	14.4176	0.000146431	0.00318656
zOTU_358	Bacteria	Bacteroidota	Bacteroidia	Chitinophagales	Chitinophagaceae	Niastella	metagenome	-4.50689	11.1564	14.356	0.000151296	0.00318656
zOTU_256	Bacteria	Chloroflexi	Ktedonobacteria	Ktedonobacterales	Ktedonobacteraceae	uncultured	uncultured_Ktedonobacterales_bacterium	-4.5051	11.1555	14.3481	0.000151929	0.00318656
zOTU_1874	Bacteria	Proteobacteria	Gammaproteobacteria	Burkholderiales	Oxalobacteraceae	Noviherbaspirillum	uncultured_bacterium	4.44984	11.1257	14.3266	0.000153677	0.00318656
zOTU_359	Bacteria	Proteobacteria	Gammaproteobacteria	Xanthomonadales	Xanthomonadaceae	Pseudoxanthomonas	Pseudoxanthomonas_mexicana	4.44536	11.1234	14.3044	0.000155504	0.00318656
zOTU_812	Bacteria	Proteobacteria	Gammaproteobacteria	Pseudomonadales	Pseudomonadaceae	Pseudomonas	Pseudomonas_oryzae	4.41961	11.1113	14.1592	0.000167975	0.00338659
zOTU_115	Bacteria	Actinobacteriota	Actinobacteria	Micrococcales	Micrococcaceae	Paenarthrobacter	Paenarthrobacter_aurescens	4.37848	11.0924	13.9265	0.0001901	0.00374492
zOTU_427	Bacteria	Proteobacteria	Alphaproteobacteria	Rhizobiales	Xanthobacteraceae	Afipia	Afipia_sp._Root123D2	-4.44352	11.1308	13.9103	0.00019174	0.00374492
zOTU_188	Bacteria	Patescibacteria	Saccharimonadia	Saccharimonadales	uncultured_bacterium	Unassigned	Unassigned	-4.43324	11.126	13.8526	0.000197721	0.00376388
zOTU_498	Bacteria	Myxococcota	Polyangia	Polyangiales	BIrii41	metagenome	Unassigned	-4.4314	11.1251	13.843	0.000198733	0.00376388
zOTU_43	Bacteria	Actinobacteriota	Actinobacteria	Micrococcales	Micrococcaceae	Pseudarthrobacter	Pseudarthrobacter_sulfonivorans	4.37488	11.0967	13.79	0.000204419	0.00381379
zOTU_253	Bacteria	Proteobacteria	Gammaproteobacteria	Xanthomonadales	Xanthomonadaceae	Thermomonas	uncultured_bacterium	4.35621	11.0879	13.6911	0.000215468	0.00396081
zOTU_366	Bacteria	Proteobacteria	Gammaproteobacteria	Xanthomonadales	Rhodanobacteraceae	uncultured	uncultured_bacterium	4.3234	11.0727	13.515	0.000236665	0.00428742
zOTU_503	Bacteria	Proteobacteria	Gammaproteobacteria	Xanthomonadales	Xanthomonadaceae	Luteimonas	uncultured_bacterium	4.31284	11.0679	13.4579	0.000243972	0.00435665
zOTU_442	Bacteria	Acidobacteriota	Acidobacteriae	Acidobacteriales	Koribacteraceae	Candidatus_Koribacter	uncultured_bacterium	-4.3596	11.0971	13.3501	0.000258404	0.00454255
zOTU_1036	Bacteria	Firmicutes	Bacilli	Bacillales	Bacillaceae	Bacillus	Bacillus_sp._LMG_20241	4.30526	11.0716	13.2863	0.000267353	0.00454255
zOTU_557	Bacteria	Proteobacteria	Alphaproteobacteria	Rhizobiales	Xanthobacteraceae	uncultured	uncultured_bacterium	-4.34727	11.0913	13.2843	0.000267632	0.00454255
zOTU_520	Bacteria	Chloroflexi	Ktedonobacteria	Ktedonobacterales	Ktedonobacteraceae	uncultured	uncultured_Ktedonobacterales_bacterium	-4.34577	11.0907	13.2753	0.000268919	0.00454255
zOTU_365	Bacteria	Firmicutes	Bacilli	Bacillales	Bacillaceae	Bacillus	Bacillus_velezensis	4.28859	11.064	13.1987	0.00028014	0.00461191
zOTU_119	Bacteria	Proteobacteria	Alphaproteobacteria	Rhodobacterales	Rhodobacteraceae	Amaricoccus	metagenome	4.28813	11.0637	13.197	0.000280404	0.00461191
zOTU_31	Bacteria	Actinobacteriota	Actinobacteria	Micrococcales	Micrococcaceae	Pseudarthrobacter	Pseudarthrobacter_oxydans	4.28262	11.0614	13.1657	0.000285127	0.00462869
zOTU_116	Bacteria	Proteobacteria	Alphaproteobacteria	Rhodobacterales	Rhodobacteraceae	Paracoccus	Paracoccus_zhejiangensis	4.2684	11.0551	13.0895	0.000296949	0.0047588
zOTU_647	Bacteria	Acidobacteriota	Vicinamibacteria	Vicinamibacterales	Vicinamibacteraceae	uncultured_bacterium	Unassigned	-4.2776	11.0657	12.8079	0.000345161	0.00546142
zOTU_275	Bacteria	Proteobacteria	Alphaproteobacteria	Azospirillales	uncultured	uncultured_bacterium	Unassigned	-4.27028	11.0624	12.7701	0.000352206	0.00547998
zOTU_429	Bacteria	Spirochaetota	Spirochaetia	Spirochaetales	Spirochaetaceae	Spirochaeta_2	uncultured_bacterium	-4.26235	11.0588	12.7289	0.000360046	0.00547998
zOTU_295	Bacteria	Bacteroidota	Bacteroidia	Bacteroidetes_VC2.1_Bac22	uncultured_bacterium	Unassigned	Unassigned	-4.26195	11.0586	12.727	0.000360406	0.00547998
zOTU_1440	Bacteria	Proteobacteria	Alphaproteobacteria	Azospirillales	Azospirillaceae	Skermanella	uncultured_Alphaproteobacteria_bacterium	4.19251	11.0206	12.6891	0.000367796	0.00547998
zOTU_287	Bacteria	Chloroflexi	Ktedonobacteria	Ktedonobacterales	Ktedonobacteraceae	uncultured	uncultured_bacterium	-4.25456	11.0554	12.6868	0.000368254	0.00547998
zOTU_2339	Bacteria	Actinobacteriota	Actinobacteria	Micrococcales	Microbacteriaceae	Microbacterium	Microbacterium_esteraromaticum	4.14608	11.0085	12.3035	0.000452117	0.00622879
zOTU_242	Bacteria	Firmicutes	Bacilli	Bacillales	Bacillaceae	Bacillus	Bacillus_sp._LMG_19415	4.13771	11.0048	12.258	0.000463258	0.00622879
zOTU_363	Bacteria	Proteobacteria	Alphaproteobacteria	Rhizobiales	Rhizobiaceae	Ensifer	Ensifer_adhaerens	4.13391	11.0031	12.2386	0.000468117	0.00622879
zOTU_145	Bacteria	Firmicutes	Bacilli	Bacillales	Bacillaceae	Bacillus	Bacillus_megaterium	4.13414	11.0034	12.2382	0.00046822	0.00622879
zOTU_901	Bacteria	Proteobacteria	Gammaproteobacteria	Xanthomonadales	Xanthomonadaceae	Pseudoxanthomonas	Pseudoxanthomonas_suwonensis	4.1239	10.9989	12.1824	0.000482423	0.00622879
zOTU_936	Bacteria	Proteobacteria	Gammaproteobacteria	Pseudomonadales	Pseudomonadaceae	Pseudomonas	Pseudomonas_alcaligenes	4.12229	10.9979	12.1772	0.000483784	0.00622879
zOTU_1805	Bacteria	Acidobacteriota	Vicinamibacteria	Vicinamibacterales	uncultured	uncultured_bacterium	Unassigned	-4.17205	11.0257	12.1441	0.000492439	0.00622879
zOTU_788	Bacteria	Planctomycetota	Phycisphaerae	Phycisphaerales	Phycisphaeraceae	AKYG587	uncultured_planctomycete	4.11527	10.9949	12.1387	0.000493853	0.00622879
zOTU_1264	Bacteria	Bacteroidota	Bacteroidia	Chitinophagales	Chitinophagaceae	Niastella	Niastella_koreensis_GR20-10	-4.16927	11.0245	12.1291	0.000496422	0.00622879
zOTU_2030	Bacteria	Proteobacteria	Alphaproteobacteria	Rhizobiales	Beijerinckiaceae	Bosea	Bosea_robiniae	4.11257	10.9937	12.1247	0.000497577	0.00622879
zOTU_144	Bacteria	Proteobacteria	Alphaproteobacteria	Sphingomonadales	Sphingomonadaceae	Sphingomonas	uncultured_bacterium	-4.16798	11.0238	12.1228	0.000498094	0.00622879
zOTU_1249	Bacteria	Myxococcota	Polyangia	Haliangiales	Haliangiaceae	Haliangium	uncultured_bacterium	4.11104	10.9929	12.1173	0.000499562	0.00622879
zOTU_617	Bacteria	Myxococcota	Polyangia	Polyangiales	BIrii41	metagenome	uncultured_bacterium	-4.16448	11.0222	12.1045	0.000503008	0.00622879
zOTU_130	Bacteria	Verrucomicrobiota	Verrucomicrobiae	Opitutales	Opitutaceae	Lacunisphaera	metagenome	-4.16302	11.0216	12.0964	0.000505182	0.00622879
zOTU_254	Bacteria	Proteobacteria	Alphaproteobacteria	Rhizobiales	Devosiaceae	Devosia	metagenome	-4.15971	11.0201	12.0789	0.000509944	0.00622879
zOTU_342	Bacteria	Proteobacteria	Alphaproteobacteria	Caulobacterales	Hyphomonadaceae	SWB02	metagenome	-4.15828	11.0195	12.0709	0.000512152	0.00622879
zOTU_1307	Bacteria	Proteobacteria	Gammaproteobacteria	Burkholderiales	Methylophilaceae	Methylobacillus	uncultured_bacterium	-4.15708	11.019	12.0646	0.000513888	0.00622879
zOTU_684	Bacteria	Proteobacteria	Alphaproteobacteria	Rhizobiales	Xanthobacteraceae	Pseudolabrys	uncultured_bacterium	-4.15213	11.0169	12.0374	0.000521425	0.00622879
zOTU_524	Bacteria	Actinobacteriota	MB-A2-108	uncultured_bacterium	Unassigned	Unassigned	Unassigned	-4.15183	11.0168	12.0356	0.000521938	0.00622879
zOTU_2332	Bacteria	Proteobacteria	Gammaproteobacteria	Burkholderiales	Burkholderiaceae	Burkholderia-Caballeronia-Paraburkholderia	Burkholderia_sp.	4.09274	10.985	12.0194	0.000526503	0.00622879
zOTU_1841	Bacteria	Proteobacteria	Alphaproteobacteria	Rhizobiales	Hyphomicrobiaceae	Pedomicrobium	uncultured_bacterium	-4.14803	11.015	12.0159	0.000527485	0.00622879
zOTU_308	Bacteria	Proteobacteria	Alphaproteobacteria	Rhizobiales	Beijerinckiaceae	Bosea	Bosea_sp._AS-1	4.09215	10.9851	12.0134	0.000528201	0.00622879
zOTU_179	Bacteria	Actinobacteriota	Actinobacteria	Micromonosporales	Micromonosporaceae	Dactylosporangium	uncultured_bacterium	-4.13102	11.0075	11.9252	0.0005538	0.00642318
zOTU_681	Bacteria	Actinobacteriota	Actinobacteria	Micrococcales	Intrasporangiaceae	Knoellia	Knoellia_locipacati	4.07469	10.9774	11.9213	0.000554962	0.00642318
zOTU_77	Bacteria	Proteobacteria	Gammaproteobacteria	Pseudomonadales	Pseudomonadaceae	Pseudomonas	Pseudomonas_sagittaria	3.8372	12.369	11.7923	0.000594757	0.00682061
zOTU_1649	Bacteria	Firmicutes	Bacilli	Bacillales	Bacillaceae	Bacillus	Bacillus_sp._LMG_19415	4.05724	10.9797	11.6869	0.000629413	0.00715242
zOTU_582	Bacteria	Proteobacteria	Gammaproteobacteria	Xanthomonadales	Xanthomonadaceae	Lysobacter	Lysobacter_sp._KC-EP-S8	4.05409	10.9784	11.6698	0.000635212	0.00715329
zOTU_111	Bacteria	Actinobacteriota	Actinobacteria	Micrococcales	Micrococcaceae	Arthrobacter	Arthrobacter_sp._ES3-54	4.03846	10.9719	11.5889	0.000663458	0.00740466
zOTU_35	Bacteria	Actinobacteriota	Actinobacteria	Micrococcales	Micrococcaceae	Arthrobacter	Arthrobacter_sp._ES3-54	4.01739	10.9628	11.4944	0.000698073	0.00772205
zOTU_791	Bacteria	Patescibacteria	Saccharimonadia	Saccharimonadales	LWQ8	uncultured_bacterium	Unassigned	3.99876	10.9543	11.4159	0.000728193	0.0077614
zOTU_369	Bacteria	Myxococcota	Polyangia	Polyangiales	BIrii41	metagenome	Unassigned	-4.05586	10.9833	11.4142	0.000728834	0.0077614
zOTU_351	Bacteria	Acidobacteriota	Blastocatellia	Pyrinomonadales	Pyrinomonadaceae	RB41	uncultured_bacterium	-4.05431	10.9826	11.406	0.000732068	0.0077614
zOTU_440	Bacteria	Proteobacteria	Gammaproteobacteria	Xanthomonadales	Xanthomonadaceae	Lysobacter	Lysobacter_sp._KC-EP-S8	3.99396	10.9522	11.3943	0.000736716	0.0077614
zOTU_174	Bacteria	Proteobacteria	Alphaproteobacteria	Caulobacterales	Caulobacteraceae	Phenylobacterium	uncultured_bacterium	-4.04808	10.9799	11.3743	0.000744658	0.0077614
zOTU_1301	Bacteria	Actinobacteriota	Actinobacteria	Micrococcales	Microbacteriaceae	Lysinimonas	metagenome	-4.04748	10.9797	11.3713	0.000745871	0.0077614
zOTU_586	Bacteria	Proteobacteria	Gammaproteobacteria	Xanthomonadales	Xanthomonadaceae	Arenimonas	Arenimonas_daejeonensis	3.98669	10.9491	11.362	0.000749607	0.0077614
zOTU_273	Bacteria	Bacteroidota	Bacteroidia	Chitinophagales	Chitinophagaceae	Puia	uncultured_bacterium	-4.04185	10.9774	11.3415	0.000757949	0.0077614
zOTU_2191	Bacteria	Actinobacteriota	MB-A2-108	uncultured_bacterium	Unassigned	Unassigned	Unassigned	-4.04093	10.9769	11.3377	0.00075951	0.0077614
zOTU_66	Bacteria	Proteobacteria	Gammaproteobacteria	Pseudomonadales	Pseudomonadaceae	Pseudomonas	Pseudomonas_putida	3.97921	10.9461	11.3274	0.000763722	0.0077614
zOTU_2267	Bacteria	Methylomirabilota	Methylomirabilia	Rokubacteriales	uncultured_bacterium	Unassigned	Unassigned	-4.02731	10.971	11.2697	0.000787823	0.00794177
zOTU_403	Bacteria	Actinobacteriota	Actinobacteria	Micrococcales	Promicromonosporaceae	Promicromonospora	Promicromonospora_xylanilytica	-4.02261	10.969	11.2486	0.000796842	0.00796842
zOTU_663	Bacteria	Bacteroidota	Bacteroidia	Chitinophagales	Chitinophagaceae	UTBCD1	uncultured_bacterium	3.91953	10.9328	10.8904	0.000966628	0.00911901
zOTU_202	Bacteria	Actinobacteriota	Actinobacteria	Micrococcales	Micrococcaceae	Pseudarthrobacter	Pseudarthrobacter_oxydans	3.90868	10.9284	10.8426	0.000991938	0.00911901
zOTU_311	Bacteria	Firmicutes	Bacilli	Bacillales	Bacillaceae	Bacillus	Bacillus_megaterium	3.90848	10.9283	10.8425	0.000991979	0.00911901
zOTU_1691	Bacteria	Proteobacteria	Gammaproteobacteria	Enterobacterales	Enterobacteriaceae	Citrobacter	Citrobacter_freundii	3.90075	10.9248	10.8119	0.0010085	0.00911901
zOTU_777	Bacteria	Proteobacteria	Alphaproteobacteria	Rhizobiales	Xanthobacteraceae	Pseudolabrys	uncultured_bacterium	-3.95529	10.9505	10.8063	0.00101155	0.00911901
zOTU_2628	Bacteria	Proteobacteria	Gammaproteobacteria	Pseudomonadales	Moraxellaceae	Acinetobacter	Acinetobacter_calcoaceticus	3.8944	10.9221	10.7853	0.00102311	0.00911901
zOTU_1150	Bacteria	Verrucomicrobiota	Verrucomicrobiae	Pedosphaerales	Pedosphaeraceae	uncultured_Verrucomicrobia_bacterium	Pedosphaera_parvula_Ellin514	-3.94825	10.9475	10.7764	0.00102801	0.00911901
zOTU_343	Bacteria	Firmicutes	Bacilli	Bacillales	Bacillaceae	Bacillus	Bacillus_simplex	3.89118	10.9209	10.77	0.00103159	0.00911901
zOTU_869	Bacteria	Proteobacteria	Alphaproteobacteria	Sphingomonadales	Sphingomonadaceae	Sphingomonas	Sphingomonas_changbaiensis	3.89057	10.9205	10.7692	0.00103204	0.00911901
zOTU_2306	Bacteria	Proteobacteria	Gammaproteobacteria	Enterobacterales	Enterobacteriaceae	Klebsiella	Klebsiella_pneumoniae	3.89056	10.9205	10.7689	0.0010322	0.00911901
zOTU_157	Bacteria	Proteobacteria	Gammaproteobacteria	Burkholderiales	Comamonadaceae	Acidovorax	Acidovorax_delafieldii	3.88798	10.9194	10.7584	0.0010381	0.00911901
zOTU_2217	Bacteria	Proteobacteria	Gammaproteobacteria	Burkholderiales	Oxalobacteraceae	Noviherbaspirillum	uncultured_bacterium	3.88754	10.9193	10.7558	0.00103953	0.00911901
zOTU_304	Bacteria	Proteobacteria	Gammaproteobacteria	Xanthomonadales	Xanthomonadaceae	Luteimonas	Luteimonas_sp.	3.88674	10.9188	10.7532	0.00104101	0.00911901
zOTU_332	Bacteria	Proteobacteria	Alphaproteobacteria	Rhizobiales	Devosiaceae	Devosia	uncultured_bacterium	-3.94135	10.9445	10.7472	0.00104437	0.00911901
zOTU_260	Bacteria	Proteobacteria	Gammaproteobacteria	Burkholderiales	Comamonadaceae	Ramlibacter	uncultured_bacterium	-3.93582	10.9422	10.7237	0.0010577	0.00911901
zOTU_985	Bacteria	Actinobacteriota	Actinobacteria	Propionibacteriales	Nocardioidaceae	Nocardioides	Nocardioides_halotolerans	-3.9345	10.9417	10.7173	0.00106136	0.00911901
zOTU_513	Bacteria	Proteobacteria	Gammaproteobacteria	Burkholderiales	Nitrosomonadaceae	MND1	uncultured_bacterium	-3.9326	10.9409	10.7092	0.00106606	0.00911901
zOTU_1635	Bacteria	Actinobacteriota	Thermoleophilia	Gaiellales	Gaiellaceae	Gaiella	uncultured_bacterium	-3.93122	10.9403	10.7034	0.00106939	0.00911901
zOTU_210	Bacteria	Chloroflexi	Ktedonobacteria	Ktedonobacterales	Ktedonobacteraceae	uncultured	uncultured_bacterium	-3.931	10.9403	10.7015	0.0010705	0.00911901
zOTU_186	Bacteria	Verrucomicrobiota	Verrucomicrobiae	Opitutales	Opitutaceae	Opitutus	uncultured_bacterium	-3.9299	10.9396	10.6983	0.00107233	0.00911901
zOTU_511	Bacteria	Proteobacteria	Alphaproteobacteria	Rhizobiales	Xanthobacteraceae	Pseudolabrys	uncultured_bacterium	-3.92685	10.9385	10.6845	0.00108039	0.00911901
zOTU_206	Bacteria	Actinobacteriota	Actinobacteria	Micrococcales	Promicromonosporaceae	Myceligenerans	Myceligenerans_xiligouense	-3.92403	10.9373	10.672	0.00108768	0.00911901
zOTU_2586	Bacteria	Firmicutes	Bacilli	Bacillales	Bacillaceae	Fictibacillus	Bacillus_sp._HNR02	-3.91741	10.9345	10.6441	0.00110421	0.00911901
zOTU_1380	Bacteria	Bacteroidota	Bacteroidia	Cytophagales	Spirosomaceae	Emticicia	Emticicia_sp.	-3.91707	10.9343	10.6428	0.00110503	0.00911901
zOTU_813	Bacteria	Proteobacteria	Gammaproteobacteria	Burkholderiales	Burkholderiaceae	Burkholderia-Caballeronia-Paraburkholderia	Paraburkholderia_tropica	3.85836	10.9069	10.639	0.0011073	0.00911901
zOTU_562	Bacteria	Proteobacteria	Gammaproteobacteria	Xanthomonadales	Rhodanobacteraceae	Rhodanobacter	Rhodanobacter_lindaniclasticus	3.85829	10.9068	10.6389	0.00110736	0.00911901
zOTU_1912	Bacteria	Actinobacteriota	Actinobacteria	Micrococcales	Microbacteriaceae	Agromyces	Agromyces_arachidis	3.85777	10.9067	10.6363	0.00110887	0.00911901
zOTU_982	Bacteria	Gemmatimonadota	Gemmatimonadetes	Gemmatimonadales	Gemmatimonadaceae	uncultured	uncultured_bacterium	-3.82546	10.9084	10.1016	0.0014814	0.0117194
zOTU_326	Bacteria	Bdellovibrionota	Bdellovibrionia	Bdellovibrionales	Bdellovibrionaceae	Bdellovibrio	Bdellovibrio_sp._MPA	3.77061	10.8858	10.0962	0.00148579	0.0117194
zOTU_2099	Bacteria	Firmicutes	Bacilli	Bacillales	Bacillaceae	Bacillus	Bacillus_sp._LMG_19415	3.76538	10.8838	10.0767	0.00150159	0.0117194
zOTU_42	Bacteria	Proteobacteria	Alphaproteobacteria	Rhodobacterales	Rhodobacteraceae	Paracoccus	uncultured_Paracoccus_sp.	-3.45435	11.9281	10.0726	0.0015049	0.0117194
zOTU_2137	Bacteria	Acidobacteriota	Vicinamibacteria	Vicinamibacterales	uncultured	uncultured_Acidobacteria_bacterium	Unassigned	-3.81618	10.9045	10.0681	0.00150861	0.0117194
zOTU_1351	Bacteria	Myxococcota	Polyangia	Polyangiales	BIrii41	uncultured_bacterium	Unassigned	-3.81135	10.9026	10.0498	0.00152365	0.0117194
zOTU_2134	Bacteria	Actinobacteriota	Actinobacteria	Propionibacteriales	Nocardioidaceae	Aeromicrobium	uncultured_bacterium	-3.80699	10.9006	10.0351	0.00153583	0.0117194
zOTU_1409	Bacteria	Proteobacteria	Alphaproteobacteria	Micavibrionales	uncultured	metagenome	uncultured_bacterium	-3.80538	10.8999	10.0291	0.00154087	0.0117194
zOTU_1799	Bacteria	Actinobacteriota	Thermoleophilia	Gaiellales	Gaiellaceae	Gaiella	uncultured_actinobacterium	-3.80428	10.8995	10.0247	0.00154454	0.0117194
zOTU_1814	Bacteria	Proteobacteria	Gammaproteobacteria	Burkholderiales	TRA3-20	uncultured_bacterium	Unassigned	-3.80416	10.8996	10.0235	0.00154554	0.0117194
zOTU_510	Bacteria	Proteobacteria	Gammaproteobacteria	Burkholderiales	Methylophilaceae	Methylobacillus	uncultured_soil_bacterium	-3.80395	10.8994	10.0235	0.00154558	0.0117194
zOTU_2230	Bacteria	Proteobacteria	Alphaproteobacteria	Sphingomonadales	Sphingomonadaceae	Sphingomonas	Sphingomonas_pruni	-3.80369	10.8992	10.023	0.00154597	0.0117194
zOTU_700	Bacteria	Proteobacteria	Alphaproteobacteria	Rhodobacterales	Rhodobacteraceae	Paracoccus	Paracoccus_sp._QUEBA07	3.74879	10.8765	10.0218	0.00154696	0.0117194
zOTU_1342	Bacteria	Planctomycetota	Phycisphaerae	Tepidisphaerales	WD2101_soil_group	uncultured_bacterium	Unassigned	-3.79461	10.8956	9.98925	0.00157457	0.0118567
zOTU_754	Bacteria	Proteobacteria	Gammaproteobacteria	Xanthomonadales	Xanthomonadaceae	Pseudoxanthomonas	Pseudoxanthomonas_yeongjuensis	3.73567	10.8709	9.97682	0.00158523	0.0118605
zOTU_278	Bacteria	Proteobacteria	Alphaproteobacteria	Rhizobiales	Xanthobacteraceae	uncultured	uncultured_bacterium	-3.78535	10.8916	9.95646	0.00160286	0.0118605
zOTU_725	Bacteria	Bacteroidota	Bacteroidia	Cytophagales	Spirosomaceae	Emticicia	Emticicia_sp.	-3.78498	10.8914	9.95568	0.00160354	0.0118605
zOTU_168	Bacteria	Proteobacteria	Gammaproteobacteria	Xanthomonadales	Rhodanobacteraceae	Dokdonella	Dokdonella_immobilis	3.71935	10.8642	9.91989	0.00163502	0.0119733
zOTU_237	Bacteria	Actinobacteriota	Actinobacteria	Micrococcales	Micrococcaceae	Pseudarthrobacter	Pseudarthrobacter_oxydans	3.71556	10.8631	9.90341	0.00164973	0.0119733
zOTU_1553	Bacteria	Proteobacteria	Gammaproteobacteria	Xanthomonadales	Xanthomonadaceae	Lysobacter	Lysobacter_sp._YS-37	3.71122	10.8606	9.89374	0.00165842	0.0119733
zOTU_949	Bacteria	Actinobacteriota	Actinobacteria	Micrococcales	Intrasporangiaceae	Pedococcus-Phycicoccus	Pedococcus_dokdonensis	3.71074	10.8607	9.89022	0.00166159	0.0119733
zOTU_445	Bacteria	Proteobacteria	Alphaproteobacteria	Rhizobiales	Devosiaceae	Devosia	Devosia_sp._A16	3.70877	10.8597	9.88459	0.00166669	0.0119733
zOTU_2058	Bacteria	Proteobacteria	Gammaproteobacteria	Diplorickettsiales	Diplorickettsiaceae	Aquicella	metagenome	-3.7	10.8722	9.45284	0.00210823	0.0138857
zOTU_191	Bacteria	Bacteroidota	Bacteroidia	Chitinophagales	Chitinophagaceae	Puia	uncultured_bacterium	-3.6804	10.8642	9.38639	0.00218602	0.0138857
zOTU_2350	Bacteria	Firmicutes	Bacilli	Erysipelotrichales	Erysipelotrichaceae	Allobaculum	uncultured_bacterium	3.63101	10.8478	9.36067	0.00221691	0.0138857
zOTU_1443	Bacteria	Proteobacteria	Alphaproteobacteria	Rhizobiales	Xanthobacteraceae	Pseudolabrys	uncultured_bacterium	-3.67149	10.8603	9.35826	0.00221983	0.0138857
zOTU_675	Bacteria	Patescibacteria	Saccharimonadia	Saccharimonadales	Saccharimonadaceae	uncultured_bacterium	uncultured_bacterium	-3.66915	10.8593	9.35082	0.00222886	0.0138857
zOTU_1057	Bacteria	Proteobacteria	Alphaproteobacteria	Rhizobiales	Methyloligellaceae	uncultured	uncultured_bacterium	-3.66848	10.859	9.34863	0.00223152	0.0138857
zOTU_285	Bacteria	Proteobacteria	Gammaproteobacteria	Xanthomonadales	Xanthomonadaceae	Luteimonas	Luteimonas_mephitis	-3.66817	10.8589	9.34728	0.00223316	0.0138857
zOTU_355	Bacteria	Proteobacteria	Gammaproteobacteria	Burkholderiales	Methylophilaceae	MM2	uncultured_bacterium	-3.66814	10.8589	9.34702	0.00223348	0.0138857
zOTU_1752	Bacteria	Actinobacteriota	Thermoleophilia	Gaiellales	Gaiellaceae	Gaiella	uncultured_actinobacterium	-3.66786	10.8588	9.34659	0.002234	0.0138857
zOTU_1864	Bacteria	Acidobacteriota	Vicinamibacteria	Vicinamibacterales	Vicinamibacteraceae	uncultured_bacterium	uncultured_bacterium	-3.66712	10.8586	9.34334	0.00223797	0.0138857
zOTU_668	Bacteria	Proteobacteria	Alphaproteobacteria	Caulobacterales	Caulobacteraceae	Asticcacaulis	uncultured_bacterium	-3.66676	10.8583	9.34296	0.00223844	0.0138857
zOTU_1616	Bacteria	Proteobacteria	Alphaproteobacteria	Rhizobiales	Xanthobacteraceae	uncultured	uncultured_bacterium	-3.6669	10.8585	9.34207	0.00223952	0.0138857
zOTU_807	Bacteria	Proteobacteria	Alphaproteobacteria	Rhizobiales	Rhizobiales_Incertae_Sedis	Bauldia	uncultured_Alphaproteobacteria_bacterium	3.6256	10.8456	9.34073	0.00224116	0.0138857
zOTU_1166	Bacteria	Gemmatimonadota	Gemmatimonadetes	Gemmatimonadales	Gemmatimonadaceae	uncultured	uncultured_bacterium	-3.66633	10.8583	9.34018	0.00224183	0.0138857
zOTU_415	Bacteria	Proteobacteria	Gammaproteobacteria	Salinisphaerales	Solimonadaceae	uncultured	uncultured_bacterium	-3.66565	10.8578	9.33931	0.00224289	0.0138857
zOTU_746	Bacteria	Proteobacteria	Alphaproteobacteria	Rhizobiales	Xanthobacteraceae	Pseudolabrys	uncultured_Pseudolabrys_sp.	-3.6657	10.8579	9.33902	0.00224325	0.0138857
zOTU_632	Bacteria	Proteobacteria	Gammaproteobacteria	Steroidobacterales	Steroidobacteraceae	Steroidobacter	uncultured_bacterium	-3.66456	10.8574	9.33557	0.00224748	0.0138857
zOTU_1006	Bacteria	Patescibacteria	Saccharimonadia	Saccharimonadales	Saccharimonadaceae	TM7a	uncultured_bacterium	-3.66416	10.8572	9.33438	0.00224894	0.0138857
zOTU_1014	Bacteria	Proteobacteria	Gammaproteobacteria	Burkholderiales	Nitrosomonadaceae	MND1	uncultured_bacterium	-3.66389	10.8571	9.3334	0.00225014	0.0138857
zOTU_101	Bacteria	Proteobacteria	Gammaproteobacteria	Burkholderiales	Methylophilaceae	Methylobacillus	uncultured_bacterium	-3.66319	10.8568	9.33119	0.00225287	0.0138857
zOTU_103	Bacteria	Proteobacteria	Gammaproteobacteria	Xanthomonadales	Rhodanobacteraceae	Rhodanobacter	Rhodanobacter_spathiphylli	-3.66278	10.8566	9.32992	0.00225443	0.0138857
zOTU_1891	Bacteria	Proteobacteria	Alphaproteobacteria	Rhizobiales	Devosiaceae	uncultured	uncultured_bacterium	-3.6617	10.8563	9.32562	0.00225972	0.0138857
zOTU_1266	Bacteria	Bacteroidota	Bacteroidia	Cytophagales	Microscillaceae	uncultured	metagenome	-3.66138	10.8561	9.32484	0.00226068	0.0138857
zOTU_1298	Bacteria	Myxococcota	bacteriap25	uncultured_delta_proteobacterium	Unassigned	Unassigned	Unassigned	-3.66059	10.8558	9.32259	0.00226346	0.0138857
zOTU_405	Bacteria	Dependentiae	Babeliae	Babeliales	Babeliaceae	uncultured_Candidatus_Dependentiae_bacterium	Candidatus_Babela_massiliensis	-3.66064	10.8559	9.32204	0.00226413	0.0138857
zOTU_491	Bacteria	Patescibacteria	Saccharimonadia	Saccharimonadales	uncultured_Candidatus_Saccharibacteria_bacterium	TM7a	uncultured_bacterium	-3.66064	10.8559	9.32204	0.00226413	0.0138857
zOTU_673	Bacteria	Proteobacteria	Alphaproteobacteria	Rhizobiales	Xanthobacteraceae	Pseudolabrys	uncultured_Pseudolabrys_sp.	-3.65932	10.8552	9.31831	0.00226876	0.0138857
zOTU_196	Bacteria	Verrucomicrobiota	Verrucomicrobiae	Opitutales	Opitutaceae	Lacunisphaera	Opitutus_sp._GAS368	-3.65887	10.855	9.31698	0.0022704	0.0138857
zOTU_401	Bacteria	Proteobacteria	Gammaproteobacteria	Xanthomonadales	Rhodanobacteraceae	Dyella	Dyella_sp._BS13	-3.65527	10.8535	9.30539	0.00228481	0.0138857
zOTU_381	Bacteria	Bacteroidota	Bacteroidia	Cytophagales	Microscillaceae	uncultured	uncultured_Bacteroidetes_bacterium	-3.65414	10.8531	9.30091	0.00229041	0.0138857
zOTU_1361	Bacteria	Bacteroidota	Bacteroidia	Chitinophagales	Chitinophagaceae	Niastella	metagenome	-3.65247	10.8524	9.29573	0.00229688	0.0138857
zOTU_1707	Bacteria	Acidobacteriota	Vicinamibacteria	Vicinamibacterales	uncultured	uncultured_bacterium	Unassigned	-3.65077	10.8517	9.29034	0.00230365	0.0138857
zOTU_417	Bacteria	Proteobacteria	Alphaproteobacteria	Caulobacterales	Hyphomonadaceae	Hirschia	uncultured_bacterium	3.60867	10.8382	9.28386	0.00231182	0.0138857
zOTU_468	Bacteria	Proteobacteria	Alphaproteobacteria	Sphingomonadales	Sphingomonadaceae	Altererythrobacter	uncultured_bacterium	-3.64862	10.8508	9.28357	0.00231218	0.0138857
zOTU_134	Bacteria	Actinobacteriota	Actinobacteria	Micrococcales	Micrococcaceae	Pseudarthrobacter	Pseudarthrobacter_sulfonivorans	3.6064	10.8374	9.27474	0.00232336	0.0138857
zOTU_1817	Bacteria	Bacteroidota	Bacteroidia	Chitinophagales	Saprospiraceae	uncultured	uncultured_bacterium	-3.64396	10.8488	9.26731	0.0023328	0.0138857
zOTU_1354	Bacteria	Gemmatimonadota	S0134_terrestrial_group	uncultured_bacterium	Unassigned	Unassigned	Unassigned	3.59451	10.8324	9.23363	0.00237611	0.0139335
zOTU_1673	Bacteria	Proteobacteria	Gammaproteobacteria	Enterobacterales	Enterobacteriaceae	Enterobacter	Klebsiella_oxytoca	3.59228	10.8316	9.22514	0.00238714	0.0139335
zOTU_1547	Bacteria	Proteobacteria	Alphaproteobacteria	Sphingomonadales	Sphingomonadaceae	Sphingomonas	Sphingomonas_sp.	3.59149	10.8309	9.22466	0.00238777	0.0139335
zOTU_337	Bacteria	Actinobacteriota	Actinobacteria	Micrococcales	Microbacteriaceae	Microbacterium	Microbacterium_sp._CMJ1-10	3.59055	10.8307	9.22019	0.00239361	0.0139335
zOTU_2481	Bacteria	Actinobacteriota	Thermoleophilia	Gaiellales	uncultured	uncultured_bacterium	Unassigned	3.58984	10.8304	9.21793	0.00239656	0.0139335
zOTU_2503	Bacteria	Proteobacteria	Alphaproteobacteria	Sphingomonadales	Sphingomonadaceae	Sphingomonas	uncultured_bacterium	3.58481	10.8282	9.20144	0.00241824	0.0139945
zOTU_314	Bacteria	Proteobacteria	Alphaproteobacteria	Rhizobiales	Rhizobiaceae	Allorhizobium-Neorhizobium-Pararhizobium-Rhizobium	Neorhizobium_huautlense	3.57791	10.8256	9.17567	0.00245253	0.0141275
zOTU_464	Bacteria	Proteobacteria	Alphaproteobacteria	Dongiales	Dongiaceae	Dongia	uncultured_bacterium	3.57014	10.8221	9.15092	0.00248592	0.0142541
zOTU_1083	Bacteria	Proteobacteria	Gammaproteobacteria	Salinisphaerales	Solimonadaceae	Fontimonas	uncultured_gamma_proteobacterium	3.56028	10.8179	9.11744	0.00253184	0.0144511
zOTU_2533	Bacteria	Proteobacteria	Alphaproteobacteria	Sphingomonadales	Sphingomonadaceae	Sphingomonas	Sphingomonas_sp._CA25	3.55715	10.8169	9.10525	0.00254876	0.0144816
zOTU_48	Bacteria	Actinobacteriota	Actinobacteria	Micrococcales	Micrococcaceae	Arthrobacter	Arthrobacter_sp._ES3-54	3.54019	10.8097	9.04848	0.00262913	0.0148367
zOTU_38	Bacteria	Proteobacteria	Gammaproteobacteria	Pseudomonadales	Pseudomonadaceae	Pseudomonas	Pseudomonas_plecoglossicida	3.53892	10.8092	9.04441	0.00263499	0.0148367
zOTU_752	Bacteria	Bacteroidota	Bacteroidia	Chitinophagales	Chitinophagaceae	Terrimonas	uncultured_bacterium	-3.52679	10.8214	8.63211	0.00330289	0.0165769
zOTU_512	Bacteria	Actinobacteriota	Actinobacteria	Micrococcales	Intrasporangiaceae	Knoellia	Knoellia_aerolata	-3.5217	10.8192	8.61555	0.00333304	0.0165769
zOTU_1865	Bacteria	Proteobacteria	Gammaproteobacteria	Burkholderiales	Nitrosomonadaceae	Ellin6067	uncultured_bacterium	-3.52149	10.8191	8.61516	0.00333376	0.0165769
zOTU_465	Bacteria	Proteobacteria	Alphaproteobacteria	Rhizobiales	Rhizobiaceae	Allorhizobium-Neorhizobium-Pararhizobium-Rhizobium	metagenome	-3.51839	10.8177	8.6056	0.00335131	0.0165769
zOTU_1944	Bacteria	Proteobacteria	Alphaproteobacteria	Rhizobiales	uncultured	uncultured_bacterium	Unassigned	-3.51803	10.8175	8.60438	0.00335355	0.0165769
zOTU_755	Bacteria	Proteobacteria	Alphaproteobacteria	Sphingomonadales	Sphingomonadaceae	Altererythrobacter	uncultured_bacterium	-3.51739	10.8174	8.6016	0.00335868	0.0165769
zOTU_881	Bacteria	Acidobacteriota	Vicinamibacteria	Vicinamibacterales	Vicinamibacteraceae	uncultured_bacterium	uncultured_bacterium	-3.51671	10.8171	8.59922	0.00336308	0.0165769
zOTU_1279	Bacteria	Acidobacteriota	Acidobacteriae	Acidobacteriales	Acidobacteriaceae_Subgroup_1	Occallatibacter	uncultured_Acidobacteria_bacterium	-3.51598	10.8167	8.59766	0.00336595	0.0165769
zOTU_1647	Bacteria	Actinobacteriota	Actinobacteria	Streptomycetales	Streptomycetaceae	Streptomyces	Streptomyces_finlayi	-3.51548	10.8166	8.59518	0.00337055	0.0165769
zOTU_2440	Bacteria	Proteobacteria	Alphaproteobacteria	Rhizobiales	Rhizobiales_Incertae_Sedis	Bauldia	uncultured_bacterium	-3.51451	10.8161	8.59236	0.00337577	0.0165769
zOTU_1427	Bacteria	Verrucomicrobiota	Verrucomicrobiae	Pedosphaerales	Pedosphaeraceae	uncultured_subdivision_3_bacterium	Unassigned	-3.5131	10.8154	8.58845	0.00338302	0.0165769
zOTU_577	Bacteria	Proteobacteria	Alphaproteobacteria	Ferrovibrionales	Ferrovibrionaceae	Ferrovibrio	Phaeospirillum_sp._I08B-942	-3.51246	10.8152	8.58637	0.00338689	0.0165769
zOTU_1287	Bacteria	Proteobacteria	Gammaproteobacteria	Salinisphaerales	Solimonadaceae	Polycyclovorans	uncultured_bacterium	-3.51187	10.8149	8.58444	0.00339049	0.0165769
zOTU_824	Bacteria	Proteobacteria	Gammaproteobacteria	Burkholderiales	TRA3-20	uncultured_bacterium	Unassigned	-3.51142	10.8147	8.58293	0.00339328	0.0165769
zOTU_2270	Bacteria	Proteobacteria	Alphaproteobacteria	Rhizobiales	Xanthobacteraceae	uncultured	uncultured_Hyphomicrobiaceae_bacterium	-3.51163	10.815	8.58248	0.00339414	0.0165769
zOTU_1415	Bacteria	Acidobacteriota	Acidobacteriae	Solibacterales	Solibacteraceae	Candidatus_Solibacter	uncultured_bacterium	-3.5114	10.8148	8.58244	0.00339419	0.0165769
zOTU_276	Bacteria	Verrucomicrobiota	Verrucomicrobiae	Opitutales	Opitutaceae	Opitutus	uncultured_bacterium	-3.51079	10.8145	8.58086	0.00339715	0.0165769
zOTU_428	Bacteria	Proteobacteria	Alphaproteobacteria	Rhizobiales	Devosiaceae	Devosia	uncultured_bacterium	-3.51079	10.8145	8.58086	0.00339715	0.0165769
zOTU_822	Bacteria	Proteobacteria	Alphaproteobacteria	Elsterales	uncultured	uncultured_bacterium	Unassigned	-3.51081	10.8146	8.58052	0.00339779	0.0165769
zOTU_835	Bacteria	Proteobacteria	Gammaproteobacteria	Pseudomonadales	Cellvibrionaceae	uncultured	Teredinibacter_sp._1162T.S.0a.05	-3.5106	10.8144	8.58029	0.00339822	0.0165769
zOTU_1583	Bacteria	Acidobacteriota	Vicinamibacteria	Vicinamibacterales	uncultured	uncultured_bacterium	Unassigned	-3.51046	10.8144	8.57931	0.00340004	0.0165769
zOTU_2588	Bacteria	Proteobacteria	Alphaproteobacteria	Sphingomonadales	Sphingomonadaceae	Ellin6055	uncultured_bacterium	-3.51022	10.8143	8.57859	0.00340138	0.0165769
zOTU_1970	Bacteria	Proteobacteria	Alphaproteobacteria	Sphingomonadales	Sphingomonadaceae	Sphingobium	Sphingobium_sp._UR_7-05	-3.50902	10.8137	8.57509	0.00340793	0.0165769
zOTU_613	Bacteria	Proteobacteria	Gammaproteobacteria	Gammaproteobacteria_Incertae_Sedis	Unknown_Family	Acidibacter	uncultured_bacterium	-3.50893	10.8137	8.57466	0.00340874	0.0165769
zOTU_2524	Bacteria	Actinobacteriota	Acidimicrobiia	Microtrichales	Iamiaceae	Iamia	uncultured_bacterium	-3.50839	10.8135	8.57303	0.0034118	0.0165769
zOTU_1076	Bacteria	Proteobacteria	Alphaproteobacteria	Rhodospirillales	uncultured	uncultured_bacterium	Unassigned	-3.50735	10.8132	8.56878	0.00341976	0.0165769
zOTU_2641	Bacteria	Acidobacteriota	Acidobacteriae	Acidobacteriales	Acidobacteriaceae_Subgroup_1	Granulicella	uncultured_bacterium	-3.50599	10.8125	8.56523	0.00342644	0.0165769
zOTU_842	Bacteria	Acidobacteriota	Vicinamibacteria	Vicinamibacterales	Vicinamibacteraceae	uncultured_Acidobacteria_bacterium	Unassigned	-3.50595	10.8125	8.56494	0.00342698	0.0165769
zOTU_1248	Bacteria	Actinobacteriota	Acidimicrobiia	Microtrichales	Iamiaceae	Iamia	uncultured_bacterium	-3.50449	10.812	8.55971	0.00343684	0.0165769
zOTU_279	Bacteria	Proteobacteria	Alphaproteobacteria	Elsterales	uncultured	uncultured_bacterium	uncultured_proteobacterium	-3.50411	10.8118	8.55817	0.00343975	0.0165769
zOTU_194	Bacteria	Proteobacteria	Alphaproteobacteria	Rhizobiales	Xanthobacteraceae	Pseudolabrys	Pseudolabrys_sp._Root1462	-3.50325	10.8114	8.55611	0.00344364	0.0165769
zOTU_2583	Bacteria	Actinobacteriota	Acidimicrobiia	Microtrichales	Iamiaceae	Iamia	uncultured_bacterium	-3.50302	10.8113	8.55526	0.00344525	0.0165769
zOTU_569	Bacteria	Proteobacteria	Alphaproteobacteria	Rhizobiales	Xanthobacteraceae	uncultured	uncultured_Bradyrhizobium_sp.	-3.50198	10.811	8.55104	0.00345325	0.0165769
zOTU_1118	Bacteria	Acidobacteriota	Vicinamibacteria	Vicinamibacterales	uncultured	uncultured_bacterium	Unassigned	-3.4996	10.8099	8.54403	0.00346656	0.0165769
zOTU_1178	Bacteria	Dependentiae	Babeliae	Babeliales	Babeliaceae	uncultured_bacterium	Candidatus_Babela_massiliensis	-3.49915	10.8098	8.54185	0.00347072	0.0165769
zOTU_298	Bacteria	Actinobacteriota	Actinobacteria	Propionibacteriales	Nocardioidaceae	Kribbella	Kribbella_soli	-3.49708	10.8088	8.53593	0.00348203	0.0165769
zOTU_1986	Bacteria	Proteobacteria	Alphaproteobacteria	Rhizobiales	Hyphomicrobiaceae	Hyphomicrobium	uncultured_bacterium	-3.4965	10.8086	8.53405	0.00348562	0.0165769
zOTU_2403	Bacteria	Proteobacteria	Alphaproteobacteria	Rhizobiales	Devosiaceae	uncultured	uncultured_bacterium	-3.49556	10.8082	8.53101	0.00349147	0.0165769
zOTU_2484	Bacteria	Actinobacteriota	Thermoleophilia	Solirubrobacterales	67-14	uncultured_bacterium	Unassigned	-3.49494	10.8079	8.52899	0.00349533	0.0165769
zOTU_341	Bacteria	Proteobacteria	Alphaproteobacteria	Rhizobiales	Rhizobiales_Incertae_Sedis	Nordella	uncultured_bacterium	-3.49416	10.8077	8.52615	0.0035008	0.0165769
zOTU_1475	Bacteria	Patescibacteria	Saccharimonadia	Saccharimonadales	uncultured_bacterium	Unassigned	Unassigned	-3.49383	10.8074	8.52563	0.0035018	0.0165769
zOTU_34	Bacteria	Proteobacteria	Alphaproteobacteria	Rhizobiales	Rhizobiaceae	Allorhizobium-Neorhizobium-Pararhizobium-Rhizobium	Agrobacterium_radiobacter	3.03163	11.6259	8.52369	0.00350553	0.0165769
zOTU_2467	Bacteria	Bacteroidota	Bacteroidia	Chitinophagales	Chitinophagaceae	Terrimonas	uncultured_bacterium	-3.49204	10.8068	8.51914	0.0035143	0.0165769
zOTU_306	Bacteria	Bacteroidota	Bacteroidia	Chitinophagales	Saprospiraceae	uncultured	metagenome	-3.48923	10.8056	8.51014	0.00353174	0.0165965
zOTU_376	Bacteria	Firmicutes	Bacilli	Lactobacillales	Lactobacillaceae	Limosilactobacillus	Lactobacillus_reuteri	3.46129	10.8038	8.49627	0.00355876	0.0166469
zOTU_2290	Bacteria	Actinobacteriota	Acidimicrobiia	Microtrichales	Ilumatobacteraceae	Ilumatobacter	uncultured_bacterium	-3.48315	10.803	8.49099	0.0035691	0.0166469
zOTU_2678	Bacteria	Proteobacteria	Gammaproteobacteria	Enterobacterales	Enterobacteriaceae	Enterobacter	Pseudescherichia_vulneris	3.44399	10.7963	8.44387	0.00366276	0.0169487
zOTU_1242	Bacteria	Proteobacteria	Alphaproteobacteria	Rhizobiales	Rhizobiaceae	Shinella	uncultured_bacterium	3.43775	10.7937	8.42441	0.00370216	0.0169487
zOTU_1108	Bacteria	Proteobacteria	Gammaproteobacteria	Burkholderiales	Comamonadaceae	Hydrogenophaga	Hydrogenophaga_sp._RAC07	3.43246	10.7914	8.40871	0.00373427	0.0169487
zOTU_969	Bacteria	Patescibacteria	Saccharimonadia	Saccharimonadales	uncultured_bacterium	Unassigned	Unassigned	3.42352	10.7878	8.38356	0.00378629	0.0169487
zOTU_175	Bacteria	Actinobacteriota	Actinobacteria	Micrococcales	Micrococcaceae	Pseudarthrobacter	Pseudarthrobacter_oxydans	3.42321	10.7879	8.38073	0.00379219	0.0169487
zOTU_541	Bacteria	Actinobacteriota	Actinobacteria	Micrococcales	Micrococcaceae	Pseudarthrobacter	Pseudarthrobacter_oxydans	3.41974	10.786	8.37582	0.00380245	0.0169487
zOTU_108	Bacteria	Proteobacteria	Gammaproteobacteria	Pseudomonadales	Cellvibrionaceae	Cellvibrio	Cellvibrio_sp._R-20952	3.41907	10.7858	8.37431	0.00380562	0.0169487
zOTU_1454	Bacteria	Proteobacteria	Alphaproteobacteria	Rhizobiales	Beijerinckiaceae	Microvirga	Mesorhizobium_sp._CCNWQLS7	3.41943	10.7861	8.37382	0.00380665	0.0169487
zOTU_692	Bacteria	Bdellovibrionota	Bdellovibrionia	Bdellovibrionales	Bdellovibrionaceae	Bdellovibrio	Bdellovibrio_bacteriovorus_HD100	3.41531	10.7844	8.3644	0.00382642	0.0169487
zOTU_912	Bacteria	Proteobacteria	Gammaproteobacteria	Xanthomonadales	Rhodanobacteraceae	uncultured	uncultured_bacterium	3.4156	10.7848	8.36233	0.00383079	0.0169487
zOTU_257	Bacteria	Actinobacteriota	Actinobacteria	Micrococcales	Micrococcaceae	Paenarthrobacter	Arthrobacter_sp._JDC-8	3.41595	10.7852	8.36182	0.00383187	0.0169487
zOTU_505	Bacteria	Actinobacteriota	Actinobacteria	Micrococcales	Intrasporangiaceae	uncultured	Terrabacter_sp._8-140	3.41494	10.7846	8.36084	0.00383393	0.0169487
zOTU_2118	Bacteria	Proteobacteria	Alphaproteobacteria	Sphingomonadales	Sphingomonadaceae	uncultured	uncultured_bacterium	3.41184	10.7829	8.3568	0.00384248	0.0169487
zOTU_1009	Bacteria	Proteobacteria	Alphaproteobacteria	Caulobacterales	Caulobacteraceae	Brevundimonas	Brevundimonas_kwangchunensis	3.40682	10.7806	8.34678	0.00386371	0.0169487
zOTU_951	Bacteria	Bacteroidota	Bacteroidia	Chitinophagales	Chitinophagaceae	uncultured	uncultured_bacterium	3.40779	10.7814	8.34586	0.00386568	0.0169487
zOTU_611	Bacteria	Proteobacteria	Alphaproteobacteria	Rhizobiales	Rhizobiaceae	Ensifer	Ensifer_meliloti	3.40147	10.7784	8.33455	0.0038898	0.0169487
zOTU_2244	Bacteria	Proteobacteria	Gammaproteobacteria	Burkholderiales	Comamonadaceae	Ramlibacter	Ramlibacter_sp.	3.40147	10.7784	8.33455	0.0038898	0.0169487
zOTU_1784	Bacteria	Gemmatimonadota	Gemmatimonadetes	Gemmatimonadales	Gemmatimonadaceae	uncultured	uncultured_Gemmatimonadales_bacterium	3.39744	10.7766	8.32624	0.00390764	0.0169487
zOTU_938	Bacteria	Proteobacteria	Alphaproteobacteria	Dongiales	Dongiaceae	Dongia	uncultured_Rhodospirillales_bacterium	3.39679	10.7763	8.32492	0.00391049	0.0169487
zOTU_776	Bacteria	Myxococcota	Polyangia	Polyangiales	Phaselicystidaceae	Phaselicystis	uncultured_bacterium	3.39683	10.7764	8.32474	0.00391087	0.0169487
zOTU_1024	Bacteria	Proteobacteria	Gammaproteobacteria	Xanthomonadales	Xanthomonadaceae	Lysobacter	Lysobacter_dokdonensis	3.39351	10.7749	8.31781	0.00392583	0.0169487
zOTU_91	Bacteria	Proteobacteria	Gammaproteobacteria	Pseudomonadales	Pseudomonadaceae	Pseudomonas	Pseudomonas_putida	3.3928	10.7753	8.311	0.00394058	0.0169487
zOTU_469	Bacteria	Actinobacteriota	Actinobacteria	Micrococcales	Microbacteriaceae	Agromyces	Agromyces_ramosus	3.3896	10.7733	8.30865	0.00394567	0.0169487
zOTU_340	Bacteria	Proteobacteria	Alphaproteobacteria	Rhizobiales	Rhizobiaceae	Allorhizobium-Neorhizobium-Pararhizobium-Rhizobium	Agrobacterium_sp.	3.38113	10.7698	8.29014	0.0039861	0.0170638
zOTU_320	Bacteria	Actinobacteriota	Actinobacteria	Micrococcales	Micrococcaceae	Pseudarthrobacter	Pseudarthrobacter_oxydans	3.37732	10.7681	8.2826	0.00400269	0.0170644
zOTU_889	Bacteria	Actinobacteriota	Actinobacteria	Micrococcales	Promicromonosporaceae	Promicromonospora	Promicromonospora_xylanilytica	3.37627	10.768	8.27767	0.00401355	0.0170644
zOTU_318	Bacteria	Proteobacteria	Gammaproteobacteria	KF-JG30-C25	uncultured_bacterium	Rhodanobacter	uncultured_bacterium	-3.35293	10.7766	7.83826	0.00511519	0.019546
zOTU_1278	Bacteria	Proteobacteria	Alphaproteobacteria	Sphingomonadales	Sphingomonadaceae	Altererythrobacter	uncultured_bacterium	-3.35121	10.7759	7.83445	0.00512599	0.019546
zOTU_331	Bacteria	Bacteroidota	Bacteroidia	Chitinophagales	Chitinophagaceae	Chitinophaga	Chitinophaga_rupis	-3.35102	10.7758	7.83408	0.00512702	0.019546
zOTU_459	Bacteria	Proteobacteria	Alphaproteobacteria	Rhizobiales	Xanthobacteraceae	uncultured	uncultured_bacterium	-3.34875	10.7748	7.82947	0.00514012	0.019546
zOTU_2535	Bacteria	Actinobacteriota	Actinobacteria	Micrococcales	Microbacteriaceae	Agromyces	uncultured_bacterium	-3.34214	10.772	7.81567	0.00517951	0.019546
zOTU_596	Bacteria	Proteobacteria	Alphaproteobacteria	Rhizobiales	Rhizobiaceae	Allorhizobium-Neorhizobium-Pararhizobium-Rhizobium	metagenome	-3.3415	10.7717	7.81433	0.00518335	0.019546
zOTU_1477	Bacteria	Proteobacteria	Gammaproteobacteria	Burkholderiales	Nitrosomonadaceae	Ellin6067	uncultured_bacterium	-3.34108	10.7716	7.81282	0.0051877	0.019546
zOTU_614	Bacteria	Proteobacteria	Alphaproteobacteria	Rhizobiales	Hyphomicrobiaceae	Hyphomicrobium	uncultured_bacterium	-3.34049	10.7713	7.81195	0.00519018	0.019546
zOTU_2139	Bacteria	Planctomycetota	Phycisphaerae	Tepidisphaerales	WD2101_soil_group	uncultured_bacterium	Unassigned	-3.34032	10.7712	7.81185	0.00519049	0.019546
zOTU_1237	Bacteria	Proteobacteria	Alphaproteobacteria	Elsterales	uncultured	uncultured_bacterium	Unassigned	-3.34032	10.7712	7.81185	0.00519049	0.019546
zOTU_703	Bacteria	Proteobacteria	Gammaproteobacteria	CCD24	uncultured_bacterium	Unassigned	Unassigned	-3.33922	10.7707	7.80953	0.00519713	0.019546
zOTU_1007	Bacteria	Proteobacteria	Alphaproteobacteria	Rhizobiales	Xanthobacteraceae	uncultured	uncultured_bacterium	-3.33891	10.7706	7.80881	0.0051992	0.019546
zOTU_2117	Bacteria	Actinobacteriota	Thermoleophilia	Solirubrobacterales	67-14	uncultured_bacterium	Unassigned	-3.33769	10.7701	7.80628	0.00520649	0.019546
zOTU_783	Bacteria	Actinobacteriota	Actinobacteria	Micrococcales	Microbacteriaceae	Agromyces	Agromyces_fucosus	-3.33746	10.7699	7.80625	0.00520658	0.019546
zOTU_1156	Bacteria	Myxococcota	Polyangia	Haliangiales	Haliangiaceae	Haliangium	uncultured_bacterium	-3.33746	10.77	7.80587	0.00520769	0.019546
zOTU_836	Bacteria	Proteobacteria	Gammaproteobacteria	Gammaproteobacteria_Incertae_Sedis	Unknown_Family	Acidibacter	uncultured_bacterium	-3.33706	10.7698	7.80537	0.00520913	0.019546
zOTU_2463	Bacteria	Verrucomicrobiota	Verrucomicrobiae	Pedosphaerales	Pedosphaeraceae	uncultured_bacterium	Unassigned	-3.33706	10.7698	7.80537	0.00520913	0.019546
zOTU_1565	Bacteria	Gemmatimonadota	Gemmatimonadetes	Gemmatimonadales	Gemmatimonadaceae	Gemmatimonas	uncultured_bacterium	-3.33624	10.7694	7.80374	0.00521381	0.019546
zOTU_2486	Bacteria	Proteobacteria	Alphaproteobacteria	Rhizobiales	Rhizobiaceae	Allorhizobium-Neorhizobium-Pararhizobium-Rhizobium	Pararhizobium_giardinii	-3.33618	10.7695	7.80304	0.00521584	0.019546
zOTU_525	Bacteria	Proteobacteria	Alphaproteobacteria	Reyranellales	Reyranellaceae	Reyranella	uncultured_bacterium	-3.33583	10.7693	7.80286	0.00521635	0.019546
zOTU_1179	Bacteria	Proteobacteria	Alphaproteobacteria	Rhizobiales	Xanthobacteraceae	uncultured	uncultured_bacterium	-3.3363	10.7696	7.80266	0.00521694	0.019546
zOTU_2136	Bacteria	Acidobacteriota	Vicinamibacteria	Vicinamibacterales	uncultured	uncultured_Acidobacteria_bacterium	Unassigned	-3.3352	10.769	7.80158	0.00522006	0.019546
zOTU_2045	Bacteria	Bacteroidota	Bacteroidia	Chitinophagales	Chitinophagaceae	Parafilimonas	Parafilimonas_terrae	-3.33567	10.7693	7.80137	0.00522067	0.019546
zOTU_1312	Bacteria	Proteobacteria	Alphaproteobacteria	Rhodobacterales	Rhodobacteraceae	Limibaculum	uncultured_bacterium	-3.33403	10.7685	7.7992	0.00522695	0.019546
zOTU_281	Bacteria	Actinobacteriota	Actinobacteria	Propionibacteriales	Nocardioidaceae	Kribbella	Kribbella_karoonensis	-3.33444	10.7689	7.79865	0.00522852	0.019546
zOTU_163	Bacteria	Bacteroidota	Bacteroidia	Cytophagales	Microscillaceae	uncultured	uncultured_bacterium	-3.3333	10.7682	7.79753	0.00523178	0.019546
zOTU_1763	Bacteria	Myxococcota	Polyangia	Polyangiales	BIrii41	uncultured_bacterium	Unassigned	-3.33276	10.768	7.79643	0.00523496	0.019546
zOTU_1821	Bacteria	Acidobacteriota	Acidobacteriae	Acidobacteriales	uncultured	uncultured_bacterium	Unassigned	-3.33288	10.7682	7.79564	0.00523724	0.019546
zOTU_933	Bacteria	Proteobacteria	Gammaproteobacteria	Burkholderiales	Nitrosomonadaceae	MND1	uncultured_bacterium	-3.33213	10.7677	7.79517	0.0052386	0.019546
zOTU_1754	Bacteria	Planctomycetota	OM190	uncultured_bacterium	Unassigned	Unassigned	Unassigned	-3.33213	10.7677	7.79517	0.0052386	0.019546
zOTU_1946	Bacteria	Bacteroidota	Bacteroidia	Cytophagales	Microscillaceae	uncultured	uncultured_Bacteroidetes_bacterium	-3.33213	10.7677	7.79517	0.0052386	0.019546
zOTU_905	Bacteria	Patescibacteria	Saccharimonadia	Saccharimonadales	uncultured_bacterium	TM7a	uncultured_bacterium	-3.33161	10.7675	7.79377	0.00524266	0.019546
zOTU_2432	Bacteria	Acidobacteriota	Vicinamibacteria	Vicinamibacterales	Vicinamibacteraceae	uncultured	uncultured_bacterium	-3.33167	10.7676	7.7936	0.00524316	0.019546
zOTU_330	Bacteria	Actinobacteriota	Actinobacteria	Micrococcales	Promicromonosporaceae	Myceligenerans	Myceligenerans_crystallogenes	-3.33127	10.7675	7.79235	0.00524679	0.019546
zOTU_2505	Bacteria	Proteobacteria	Alphaproteobacteria	Rhizobiales	Xanthobacteraceae	Pseudolabrys	uncultured_bacterium	-3.3299	10.7667	7.79067	0.00525169	0.019546
zOTU_758	Bacteria	Myxococcota	Polyangia	Polyangiales	Polyangiaceae	Pajaroellobacter	uncultured_bacterium	-3.3288	10.7664	7.78724	0.00526166	0.019546
zOTU_996	Bacteria	Proteobacteria	Alphaproteobacteria	uncultured	uncultured_bacterium	Unassigned	Unassigned	-3.32771	10.7658	7.78607	0.00526505	0.019546
zOTU_1124	Bacteria	Acidobacteriota	Acidobacteriae	Acidobacteriales	uncultured	uncultured_Acidobacteria_bacterium	uncultured_bacterium	-3.32578	10.7651	7.78173	0.00527772	0.019546
zOTU_922	Bacteria	Proteobacteria	Alphaproteobacteria	Rhizobiales	Devosiaceae	Devosia	uncultured_bacterium	-3.32277	10.7636	7.77664	0.0052926	0.019546
zOTU_1928	Bacteria	Proteobacteria	Alphaproteobacteria	Sphingomonadales	Sphingomonadaceae	Sphingobium	uncultured_Alphaproteobacteria_bacterium	-3.32283	10.7637	7.77645	0.00529317	0.019546
zOTU_243	Bacteria	Proteobacteria	Alphaproteobacteria	Rhizobiales	Rhizobiaceae	[Rhizobium]_sphaerophysae_group	uncultured_bacterium	-3.32146	10.7632	7.77335	0.00530227	0.019546
zOTU_2013	Bacteria	Proteobacteria	Gammaproteobacteria	Gammaproteobacteria_Incertae_Sedis	Unknown_Family	Acidibacter	uncultured_bacterium	-3.32064	10.7628	7.77225	0.00530549	0.019546
zOTU_944	Bacteria	Proteobacteria	Alphaproteobacteria	Rhizobiales	Rhizobiaceae	Mesorhizobium	uncultured_bacterium	-3.31793	10.7616	7.76715	0.00532049	0.019546
zOTU_1840	Bacteria	Actinobacteriota	Actinobacteria	Streptosporangiales	Thermomonosporaceae	Actinoallomurus	Actinoallomurus_acaciae	-3.31709	10.7612	7.76545	0.00532551	0.019546
zOTU_493	Bacteria	Chloroflexi	Ktedonobacteria	Ktedonobacterales	Ktedonobacteraceae	uncultured	uncultured_Ktedonobacterales_bacterium	-3.31663	10.7611	7.76394	0.00532997	0.019546
zOTU_307	Bacteria	Chloroflexi	Ktedonobacteria	Ktedonobacterales	Ktedonobacteraceae	uncultured	uncultured_bacterium	-3.31663	10.7611	7.76394	0.00532997	0.019546
zOTU_1861	Bacteria	Myxococcota	Polyangia	Haliangiales	Haliangiaceae	Haliangium	metagenome	-3.31581	10.7606	7.7632	0.00533215	0.019546
zOTU_971	Bacteria	Actinobacteriota	Actinobacteria	Micrococcales	Micrococcaceae	Kocuria	Kocuria_polaris	3.23444	10.7452	7.56004	0.00596767	0.0214503
zOTU_2639	Bacteria	Proteobacteria	Gammaproteobacteria	Burkholderiales	Burkholderiaceae	Lautropia	uncultured_bacterium	3.22295	10.7404	7.54066	0.0060322	0.0214503
zOTU_1546	Bacteria	Acidobacteriota	Acidobacteriae	PAUC26f	uncultured_soil_bacterium	Unassigned	Unassigned	3.21948	10.7385	7.53814	0.00604064	0.0214503
zOTU_927	Bacteria	Proteobacteria	Alphaproteobacteria	Rhizobiales	Devosiaceae	Devosia	uncultured_bacterium	3.218	10.7376	7.53742	0.00604304	0.0214503
zOTU_1682	Bacteria	Bdellovibrionota	Bdellovibrionia	Bdellovibrionales	Bdellovibrionaceae	Bdellovibrio	Bdellovibrio_sp._MPA	3.21475	10.7361	7.53303	0.0060578	0.0214503
zOTU_1079	Bacteria	Acidobacteriota	Holophagae	Subgroup_7	uncultured_bacterium	Unassigned	Unassigned	3.21563	10.7368	7.53224	0.00606045	0.0214503
zOTU_2373	Bacteria	Verrucomicrobiota	Verrucomicrobiae	Pedosphaerales	Pedosphaeraceae	uncultured_bacterium	uncultured_bacterium	3.21094	10.7344	7.52788	0.00607513	0.0214503
zOTU_425	Bacteria	Gemmatimonadota	Gemmatimonadetes	Gemmatimonadales	Gemmatimonadaceae	uncultured	uncultured_Gemmatimonadetes_bacterium	3.2096	10.7338	7.52613	0.00608105	0.0214503
zOTU_1111	Bacteria	Bdellovibrionota	Bdellovibrionia	Bdellovibrionales	Bdellovibrionaceae	Bdellovibrio	Bdellovibrio_bacteriovorus_HD100	3.20769	10.733	7.52291	0.00609192	0.0214503
zOTU_1020	Bacteria	Proteobacteria	Alphaproteobacteria	Caulobacterales	Caulobacteraceae	Brevundimonas	Brevundimonas_olei	3.20465	10.7315	7.52025	0.00610094	0.0214503
zOTU_800	Bacteria	Proteobacteria	Alphaproteobacteria	Rhizobiales	Rhizobiaceae	Allorhizobium-Neorhizobium-Pararhizobium-Rhizobium	Rhizobium_petrolearium	3.20863	10.7341	7.51961	0.00610309	0.0214503
zOTU_486	Bacteria	Bacteroidota	Bacteroidia	Cytophagales	Cytophagaceae	Rhodocytophaga	uncultured_soil_bacterium	3.20086	10.7298	7.51559	0.00611674	0.0214503
zOTU_1277	Bacteria	Proteobacteria	Gammaproteobacteria	Xanthomonadales	Xanthomonadaceae	Luteimonas	Luteimonas_cucumeris	3.19968	10.7292	7.51478	0.00611947	0.0214503
zOTU_930	Bacteria	Bacteroidota	Bacteroidia	Cytophagales	Cyclobacteriaceae	Algoriphagus	uncultured_bacterium	3.19849	10.7286	7.5141	0.00612179	0.0214503
zOTU_316	Bacteria	Proteobacteria	Gammaproteobacteria	Burkholderiales	SC-I-84	uncultured_bacterium	Unassigned	3.19851	10.7286	7.51377	0.0061229	0.0214503
zOTU_1378	Bacteria	Patescibacteria	Saccharimonadia	Saccharimonadales	uncultured_soil_bacterium	Unassigned	Unassigned	3.20357	10.7319	7.5128	0.00612621	0.0214503
zOTU_1710	Bacteria	Proteobacteria	Alphaproteobacteria	Rhizobiales	Hyphomicrobiaceae	Pedomicrobium	uncultured_bacterium	3.19419	10.7267	7.50214	0.00616257	0.0214972
zOTU_749	Bacteria	Proteobacteria	Alphaproteobacteria	Rhizobiales	Rhizobiaceae	Ensifer	Ensifer_adhaerens	3.19113	10.7252	7.49295	0.00619411	0.0214972
zOTU_2017	Bacteria	Proteobacteria	Gammaproteobacteria	Burkholderiales	Burkholderiaceae	Burkholderia-Caballeronia-Paraburkholderia	Burkholderia_sp.	3.19115	10.7252	7.49285	0.00619444	0.0214972
zOTU_2219	Bacteria	Acidobacteriota	Vicinamibacteria	Vicinamibacterales	uncultured	uncultured_bacterium	Unassigned	3.18985	10.7247	7.4888	0.0062084	0.0214972
zOTU_809	Bacteria	Patescibacteria	Saccharimonadia	Saccharimonadales	uncultured_bacterium	Unassigned	Unassigned	3.18624	10.7235	7.47614	0.00625218	0.021589
zOTU_1922	Bacteria	Proteobacteria	Alphaproteobacteria	Micavibrionales	Micavibrionaceae	uncultured	uncultured_bacterium	3.18255	10.7213	7.46634	0.00628632	0.0216471
zOTU_122	Bacteria	Bacteroidota	Bacteroidia	Flavobacteriales	Flavobacteriaceae	Flavobacterium	uncultured_bacterium	3.17291	10.7168	7.43696	0.00638977	0.0219429
zOTU_1051	Bacteria	Proteobacteria	Gammaproteobacteria	Burkholderiales	Oxalobacteraceae	Noviherbaspirillum	uncultured_bacterium	-3.15354	10.7305	7.04893	0.00793127	0.0243743
zOTU_1733	Bacteria	Proteobacteria	Gammaproteobacteria	Burkholderiales	Comamonadaceae	uncultured_bacterium	Variovorax_sp.	-3.15345	10.7306	7.04812	0.00793487	0.0243743
zOTU_1645	Bacteria	Proteobacteria	Gammaproteobacteria	Burkholderiales	Comamonadaceae	Limnohabitans	uncultured_Curvibacter_sp.	-3.14837	10.7282	7.04237	0.00796035	0.0243743
zOTU_1282	Bacteria	Proteobacteria	Gammaproteobacteria	Burkholderiales	Nitrosomonadaceae	MND1	uncultured_bacterium	-3.14791	10.7279	7.04152	0.00796416	0.0243743
zOTU_1420	Bacteria	Proteobacteria	Alphaproteobacteria	Acetobacterales	Acetobacteraceae	uncultured	uncultured_bacterium	-3.14563	10.7269	7.03477	0.0079942	0.0243743
zOTU_573	Bacteria	Proteobacteria	Alphaproteobacteria	Dongiales	Dongiaceae	Dongia	uncultured_bacterium	-3.14473	10.7264	7.03229	0.00800528	0.0243743
zOTU_802	Bacteria	Bacteroidota	Bacteroidia	Cytophagales	Microscillaceae	uncultured	uncultured_Sphingobacteriales_bacterium	-3.14393	10.7262	7.02934	0.00801848	0.0243743
zOTU_2457	Bacteria	Proteobacteria	Gammaproteobacteria	Pseudomonadales	Pseudohongiellaceae	BIyi10	uncultured_bacterium	-3.14359	10.7258	7.02894	0.00802028	0.0243743
zOTU_832	Bacteria	Acidobacteriota	Vicinamibacteria	Vicinamibacterales	Vicinamibacteraceae	uncultured	uncultured_bacterium	-3.14355	10.7258	7.02882	0.00802082	0.0243743
zOTU_1634	Bacteria	Acidobacteriota	Vicinamibacteria	Vicinamibacterales	uncultured	uncultured_bacterium	Unassigned	-3.14345	10.7259	7.02821	0.00802354	0.0243743
zOTU_771	Bacteria	Proteobacteria	Gammaproteobacteria	Burkholderiales	Nitrosomonadaceae	Ellin6067	uncultured_bacterium	-3.14304	10.7256	7.02733	0.00802751	0.0243743
zOTU_1771	Bacteria	Bacteroidota	Bacteroidia	Chitinophagales	Saprospiraceae	uncultured	uncultured_bacterium	-3.1429	10.7256	7.0266	0.00803078	0.0243743
zOTU_1220	Bacteria	Myxococcota	Polyangia	Polyangiales	BIrii41	uncultured_bacterium	Unassigned	-3.14032	10.7244	7.01919	0.00806406	0.0243743
zOTU_1465	Bacteria	Proteobacteria	Alphaproteobacteria	Rhizobiales	Xanthobacteraceae	Bradyrhizobium	Bradyrhizobium_erythrophlei	-3.1398	10.7241	7.01778	0.00807042	0.0243743
zOTU_864	Bacteria	Proteobacteria	Gammaproteobacteria	Burkholderiales	Nitrosomonadaceae	MND1	uncultured_bacterium	-3.13929	10.7238	7.01648	0.00807631	0.0243743
zOTU_610	Bacteria	Proteobacteria	Gammaproteobacteria	Gammaproteobacteria_Incertae_Sedis	Unknown_Family	Acidibacter	uncultured_bacterium	-3.13747	10.723	7.01084	0.00810179	0.0243743
zOTU_2383	Bacteria	Proteobacteria	Alphaproteobacteria	Sphingomonadales	Sphingomonadaceae	Ellin6055	uncultured_bacterium	-3.13692	10.7228	7.00924	0.008109	0.0243743
zOTU_303	Bacteria	Nitrospirota	Nitrospiria	Nitrospirales	Nitrospiraceae	Nitrospira	uncultured_bacterium	-3.13644	10.7224	7.00814	0.008114	0.0243743
zOTU_482	Bacteria	Proteobacteria	Alphaproteobacteria	Elsterales	uncultured	uncultured_bacterium	uncultured_bacterium	-3.13644	10.7224	7.00814	0.008114	0.0243743
zOTU_2521	Bacteria	Actinobacteriota	Actinobacteria	Micrococcales	Microbacteriaceae	Lysinimonas	Lysinimonas_soli	-3.13619	10.7224	7.00716	0.00811843	0.0243743
zOTU_706	Bacteria	Bacteroidota	Bacteroidia	Cytophagales	Microscillaceae	uncultured	uncultured_bacterium	-3.13606	10.7222	7.007	0.00811915	0.0243743
zOTU_1890	Bacteria	Verrucomicrobiota	Verrucomicrobiae	Pedosphaerales	Pedosphaeraceae	metagenome	Unassigned	-3.13547	10.722	7.00529	0.0081269	0.0243743
zOTU_380	Bacteria	Patescibacteria	Saccharimonadia	Saccharimonadales	uncultured_bacterium	uncultured_bacterium	Unassigned	-3.13541	10.7221	7.00481	0.00812912	0.0243743
zOTU_599	Bacteria	Proteobacteria	Alphaproteobacteria	Micropepsales	Micropepsaceae	uncultured	metagenome	-3.13537	10.722	7.00469	0.00812966	0.0243743
zOTU_958	Bacteria	Bacteroidota	Bacteroidia	Chitinophagales	Chitinophagaceae	Niastella	uncultured_bacterium	-3.13445	10.7216	7.00197	0.00814202	0.0243743
zOTU_454	Bacteria	Chloroflexi	Ktedonobacteria	Ktedonobacterales	Ktedonobacteraceae	uncultured	uncultured_Ktedonobacterales_bacterium	-3.13435	10.7217	7.00136	0.00814478	0.0243743
zOTU_1774	Bacteria	Proteobacteria	Alphaproteobacteria	Rhizobiales	Xanthobacteraceae	Pseudolabrys	uncultured_bacterium	-3.13422	10.7215	7.0012	0.00814549	0.0243743
zOTU_1592	Bacteria	Proteobacteria	Alphaproteobacteria	Rhizobiales	Hyphomicrobiaceae	Pedomicrobium	uncultured_bacterium	-3.13417	10.7215	7.00109	0.00814603	0.0243743
zOTU_371	Bacteria	Proteobacteria	Gammaproteobacteria	Pseudomonadales	Cellvibrionaceae	Cellvibrio	Cellvibrio_sp._R-20952	-3.13407	10.7216	7.00048	0.0081488	0.0243743
zOTU_1728	Bacteria	Acidobacteriota	Vicinamibacteria	Vicinamibacterales	Vicinamibacteraceae	uncultured_bacterium	uncultured_Acidobacteria_bacterium	-3.13369	10.7212	6.99999	0.00815101	0.0243743
zOTU_2293	Bacteria	Actinobacteriota	Actinobacteria	Streptomycetales	Streptomycetaceae	Streptomyces	Streptomyces_sp._FXJ.1600	-3.1336	10.7212	6.99956	0.00815296	0.0243743
zOTU_452	Bacteria	Bacteroidota	Bacteroidia	Sphingobacteriales	Sphingobacteriaceae	uncultured	Pedobacter_sp.	-3.13251	10.7207	6.99622	0.00816819	0.0243743
zOTU_230	Bacteria	Proteobacteria	Alphaproteobacteria	Rhizobiales	Amb-16S-1323	uncultured_bacterium	uncultured_bacterium	-3.13203	10.7206	6.99449	0.00817611	0.0243743
zOTU_1174	Bacteria	Proteobacteria	Gammaproteobacteria	Burkholderiales	Comamonadaceae	Acidovorax	uncultured_bacterium	-3.13203	10.7206	6.99449	0.00817611	0.0243743
zOTU_1421	Bacteria	Myxococcota	Polyangia	Polyangiales	BIrii41	uncultured_bacterium	Unassigned	-3.13182	10.7204	6.99428	0.00817706	0.0243743
zOTU_644	Bacteria	Patescibacteria	Saccharimonadia	Saccharimonadales	LWQ8	bacterium_LWQ8	Unassigned	-3.13128	10.7201	6.9927	0.00818427	0.0243743
zOTU_786	Bacteria	Proteobacteria	Alphaproteobacteria	Rhizobiales	Xanthobacteraceae	Pseudolabrys	uncultured_bacterium	-3.13085	10.7198	6.99174	0.00818869	0.0243743
zOTU_1209	Bacteria	Proteobacteria	Gammaproteobacteria	R7C24	uncultured_bacterium	Unassigned	Unassigned	-3.1305	10.7197	6.99055	0.00819411	0.0243743
zOTU_2257	Bacteria	Actinobacteriota	Actinobacteria	Propionibacteriales	Nocardioidaceae	Actinopolymorpha	Actinopolymorpha_cephalotaxi	-3.13047	10.7198	6.99025	0.00819548	0.0243743
zOTU_1064	Bacteria	Proteobacteria	Alphaproteobacteria	Rhizobiales	Devosiaceae	Devosia	Devosia_sp._M30	-3.13019	10.7195	6.98974	0.00819783	0.0243743
zOTU_1302	Bacteria	Proteobacteria	Alphaproteobacteria	Caulobacterales	Caulobacteraceae	Asticcacaulis	Asticcacaulis_taihuensis	-3.12999	10.7194	6.98917	0.00820043	0.0243743
zOTU_1842	Bacteria	Actinobacteriota	Actinobacteria	Glycomycetales	Glycomycetaceae	Glycomyces	Glycomyces_rutgersensis	-3.12999	10.7194	6.98917	0.00820043	0.0243743
zOTU_2275	Bacteria	Proteobacteria	Alphaproteobacteria	Rhizobiales	Devosiaceae	uncultured	uncultured_bacterium	-3.13009	10.7196	6.98913	0.00820062	0.0243743
zOTU_1291	Bacteria	Proteobacteria	Alphaproteobacteria	Caulobacterales	Caulobacteraceae	Phenylobacterium	metagenome	-3.13009	10.7196	6.98913	0.00820062	0.0243743
zOTU_597	Bacteria	Proteobacteria	Alphaproteobacteria	uncultured	uncultured_Rhodospirillaceae_bacterium	Unassigned	Unassigned	-3.12965	10.7193	6.98817	0.00820503	0.0243743
zOTU_2667	Bacteria	Firmicutes	Bacilli	Bacillales	Bacillaceae	Bacillus	Bacillus_drentensis	-3.12923	10.7192	6.98657	0.00821237	0.0243743
zOTU_2600	Bacteria	Verrucomicrobiota	Verrucomicrobiae	Verrucomicrobiales	Verrucomicrobiaceae	uncultured	uncultured_bacterium	-3.12897	10.719	6.98587	0.00821555	0.0243743
zOTU_1259	Bacteria	Bdellovibrionota	Oligoflexia	0319-6G20	uncultured_bacterium	Unassigned	Unassigned	-3.12826	10.7186	6.98404	0.00822396	0.0243743
zOTU_1453	Bacteria	Actinobacteriota	Actinobacteria	Micrococcales	Intrasporangiaceae	Intrasporangium	uncultured_bacterium	-3.12816	10.7187	6.98343	0.00822676	0.0243743
zOTU_1834	Bacteria	Patescibacteria	Microgenomatia	Candidatus_Collierbacteria	uncultured_bacterium	Unassigned	Unassigned	-3.12778	10.7185	6.98232	0.00823189	0.0243743
zOTU_550	Bacteria	Proteobacteria	Alphaproteobacteria	Rhizobiales	Rhizobiales_Incertae_Sedis	uncultured	uncultured_bacterium	-3.12778	10.7185	6.98232	0.00823189	0.0243743
zOTU_1860	Bacteria	Patescibacteria	Saccharimonadia	Saccharimonadales	uncultured_bacterium	Unassigned	Unassigned	-3.12748	10.7183	6.98151	0.00823561	0.0243743
zOTU_1256	Bacteria	Dependentiae	Babeliae	Babeliales	Babeliaceae	uncultured_bacterium	Candidatus_Babela_massiliensis	-3.12748	10.7183	6.98151	0.00823561	0.0243743
zOTU_2615	Bacteria	Acidobacteriota	Acidobacteriae	Bryobacterales	Bryobacteraceae	Bryobacter	uncultured_Acidobacteria_bacterium	-3.12748	10.7183	6.98151	0.00823561	0.0243743
zOTU_2206	Bacteria	Proteobacteria	Alphaproteobacteria	Rhizobiales	Devosiaceae	Devosia	uncultured_bacterium	-3.12731	10.7182	6.98125	0.00823682	0.0243743
zOTU_1125	Bacteria	Patescibacteria	Saccharimonadia	Saccharimonadales	LWQ8	bacterium_LWQ8	Unassigned	-3.12704	10.718	6.98056	0.00824	0.0243743
zOTU_1574	Bacteria	Actinobacteriota	Actinobacteria	Corynebacteriales	Mycobacteriaceae	Mycobacterium	Mycobacterium_sphagni	-3.12593	10.7175	6.97732	0.0082549	0.0243743
zOTU_1132	Bacteria	Bacteroidota	Bacteroidia	Chitinophagales	Saprospiraceae	uncultured	uncultured_bacterium	-3.12548	10.7175	6.97554	0.00826314	0.0243743
zOTU_1025	Bacteria	Proteobacteria	Gammaproteobacteria	Xanthomonadales	Xanthomonadaceae	Luteimonas	uncultured_bacterium	-3.12517	10.7173	6.97473	0.00826685	0.0243743
zOTU_798	Bacteria	Patescibacteria	Saccharimonadia	Saccharimonadales	uncultured_bacterium	TM7a	uncultured_bacterium	-3.12497	10.717	6.97454	0.00826775	0.0243743
zOTU_1472	Bacteria	Proteobacteria	Gammaproteobacteria	Gammaproteobacteria_Incertae_Sedis	Unknown_Family	Acidibacter	uncultured_bacterium	-3.12069	10.7151	6.96189	0.00832642	0.0244066
zOTU_666	Bacteria	Acidobacteriota	Blastocatellia	Blastocatellales	Blastocatellaceae	Stenotrophobacter	uncultured_bacterium	-3.12016	10.7148	6.96035	0.00833359	0.0244066
zOTU_1781	Bacteria	Chloroflexi	Gitt-GS-136	uncultured_bacterium	Unassigned	Unassigned	Unassigned	-3.11986	10.7147	6.95955	0.00833728	0.0244066
zOTU_1727	Bacteria	Acidobacteriota	Blastocatellia	Blastocatellales	Blastocatellaceae	Stenotrophobacter	uncultured_bacterium	2.99859	10.6951	6.52809	0.0106184	0.0307395
zOTU_715	Bacteria	Actinobacteriota	Actinobacteria	Micrococcales	Microbacteriaceae	Microbacterium	bacterium_K272011	2.99797	10.6948	6.52646	0.0106281	0.0307395
zOTU_1384	Bacteria	Proteobacteria	Gammaproteobacteria	Xanthomonadales	Xanthomonadaceae	Lysobacter	Lysobacter_daejeonensis	2.99599	10.6935	6.52206	0.0106544	0.0307395
zOTU_2037	Bacteria	Bacteroidota	Bacteroidia	Chitinophagales	Chitinophagaceae	Terrimonas	uncultured_bacterium	2.99146	10.6911	6.51059	0.0107234	0.0307395
zOTU_2684	Bacteria	Bdellovibrionota	Bdellovibrionia	Bdellovibrionales	Bdellovibrionaceae	Bdellovibrio	uncultured_Bdellovibrionales_bacterium	2.99026	10.691	6.50634	0.010749	0.0307395
zOTU_15	Bacteria	Actinobacteriota	Actinobacteria	Micrococcales	Micrococcaceae	Arthrobacter	Arthrobacter_sp._ES3-54	2.61286	12.0566	6.50311	0.0107686	0.0307395
zOTU_702	Bacteria	Proteobacteria	Alphaproteobacteria	Rhizobiales	Devosiaceae	uncultured_bacterium	uncultured_bacterium	2.98085	10.6861	6.48214	0.0108964	0.0307395
zOTU_325	Bacteria	Bdellovibrionota	Bdellovibrionia	Bdellovibrionales	Bdellovibrionaceae	Bdellovibrio	Bdellovibrio_sp._MPA	2.98071	10.6862	6.48148	0.0109004	0.0307395
zOTU_866	Bacteria	Proteobacteria	Alphaproteobacteria	Sphingomonadales	Sphingomonadaceae	Sphingomonas	uncultured_bacterium	2.98012	10.6855	6.48086	0.0109042	0.0307395
zOTU_1258	Bacteria	Proteobacteria	Alphaproteobacteria	Reyranellales	Reyranellaceae	Reyranella	uncultured_bacterium	2.98012	10.6863	6.47885	0.0109165	0.0307395
zOTU_1241	Bacteria	Proteobacteria	Alphaproteobacteria	Rhizobiales	Rhizobiaceae	Mesorhizobium	Mesorhizobium_sp._KA5-A	2.97952	10.6856	6.47834	0.0109197	0.0307395
zOTU_750	Bacteria	Proteobacteria	Alphaproteobacteria	Rhizobiales	Rhizobiaceae	Allorhizobium-Neorhizobium-Pararhizobium-Rhizobium	Rhizobium_rhizoryzae	2.97702	10.684	6.47266	0.0109547	0.0307395
zOTU_626	Bacteria	Actinobacteriota	Actinobacteria	Micrococcales	Micrococcaceae	Pseudarthrobacter	Pseudarthrobacter_oxydans	2.97702	10.6844	6.47159	0.0109612	0.0307395
zOTU_799	Bacteria	Proteobacteria	Gammaproteobacteria	Xanthomonadales	Xanthomonadaceae	Lysobacter	Lysobacter_sp._KC-EP-S8	2.97702	10.6844	6.47159	0.0109612	0.0307395
zOTU_1717	Bacteria	Proteobacteria	Gammaproteobacteria	Xanthomonadales	Rhodanobacteraceae	uncultured	Aquimonas_sp._enrichment_culture_clone_03SUJ1	2.97393	10.6825	6.46452	0.011005	0.0307395
zOTU_390	Bacteria	Proteobacteria	Alphaproteobacteria	uncultured	uncultured_bacterium	uncultured	uncultured_bacterium	2.97334	10.6822	6.46297	0.0110145	0.0307395
zOTU_1325	Bacteria	Firmicutes	Clostridia	Peptostreptococcales-Tissierellales	Peptostreptococcaceae	Romboutsia	uncultured_rumen_bacterium	2.9732	10.6827	6.46112	0.011026	0.0307395
zOTU_248	Bacteria	Chloroflexi	Ktedonobacteria	Ktedonobacterales	Ktedonobacteraceae	uncultured	uncultured_bacterium	2.9732	10.6827	6.46112	0.011026	0.0307395
zOTU_1130	Bacteria	Chloroflexi	Anaerolineae	Caldilineales	Caldilineaceae	uncultured	uncultured_bacterium	2.97262	10.682	6.46066	0.0110289	0.0307395
zOTU_1786	Bacteria	Gemmatimonadota	Gemmatimonadetes	Gemmatimonadales	Gemmatimonadaceae	uncultured	uncultured_Alphaproteobacteria_bacterium	2.97027	10.6807	6.4549	0.0110647	0.0307395
zOTU_2658	Bacteria	Proteobacteria	Gammaproteobacteria	Burkholderiales	Burkholderiaceae	Burkholderia-Caballeronia-Paraburkholderia	Caballeronia_glebae	2.97027	10.6807	6.45479	0.0110654	0.0307395
zOTU_1622	Bacteria	Proteobacteria	Alphaproteobacteria	Caulobacterales	Caulobacteraceae	Brevundimonas	Brevundimonas_viscosa	2.97026	10.6811	6.45382	0.0110714	0.0307395
zOTU_1247	Bacteria	Actinobacteriota	Actinobacteria	Propionibacteriales	Nocardioidaceae	Nocardioides	Nocardioides_ganghwensis	2.96955	10.6805	6.4526	0.011079	0.0307395
zOTU_1550	Bacteria	Proteobacteria	Gammaproteobacteria	Burkholderiales	Nitrosomonadaceae	MND1	uncultured_bacterium	2.96722	10.6792	6.44677	0.0111154	0.0307395
zOTU_1269	Bacteria	Proteobacteria	Gammaproteobacteria	Burkholderiales	Burkholderiaceae	Burkholderia-Caballeronia-Paraburkholderia	Burkholderia_sp._58-VN7-1W	2.96722	10.6792	6.44677	0.0111154	0.0307395
zOTU_970	Bacteria	Actinobacteriota	Actinobacteria	Micrococcales	Micrococcaceae	Pseudarthrobacter	Pseudarthrobacter_oxydans	2.96519	10.6785	6.44068	0.0111536	0.030777
zOTU_1296	Bacteria	Acidobacteriota	Vicinamibacteria	Vicinamibacterales	Vicinamibacteraceae	Luteitalea	Luteitalea_pratensis	2.95985	10.6757	6.42717	0.0112388	0.0308732
zOTU_601	Bacteria	Actinobacteriota	Actinobacteria	Streptomycetales	Streptomycetaceae	Streptomyces	Streptomyces_thermodiastaticus	2.95983	10.6762	6.42594	0.0112466	0.0308732
zOTU_1315	Bacteria	Myxococcota	Polyangia	Polyangiales	Sandaracinaceae	uncultured	uncultured_Polyangiaceae_bacterium	2.95856	10.6752	6.42342	0.0112625	0.0308732
zOTU_2088	Bacteria	Proteobacteria	Gammaproteobacteria	Burkholderiales	Burkholderiaceae	Burkholderia-Caballeronia-Paraburkholderia	uncultured_bacterium	2.95386	10.6728	6.41136	0.0113392	0.0309427
zOTU_2279	Bacteria	Actinobacteriota	Actinobacteria	Micrococcales	Microbacteriaceae	Agrococcus	Agrococcus_jenensis	2.95314	10.6726	6.40912	0.0113536	0.0309427
zOTU_850	Bacteria	Proteobacteria	Gammaproteobacteria	Xanthomonadales	Rhodanobacteraceae	Dokdonella	Dokdonella_kunshanensis	2.95257	10.6722	6.40778	0.0113622	0.0309427
zOTU_55	Bacteria	Bacteroidota	Bacteroidia	Cytophagales	Microscillaceae	uncultured	uncultured_bacterium	-2.55484	11.6082	6.4003	0.0114101	0.0310057
zOTU_1713	Bacteria	Proteobacteria	Gammaproteobacteria	Xanthomonadales	Xanthomonadaceae	Lysobacter	uncultured_bacterium	-2.92179	10.6821	6.04284	0.0139628	0.0333452
zOTU_2475	Bacteria	Gemmatimonadota	Gemmatimonadetes	Gemmatimonadales	Gemmatimonadaceae	uncultured	uncultured_bacterium	-2.91633	10.6794	6.029	0.0140727	0.0333452
zOTU_555	Bacteria	Proteobacteria	Alphaproteobacteria	Reyranellales	Reyranellaceae	Reyranella	uncultured_bacterium	-2.91519	10.6789	6.02609	0.0140959	0.0333452
zOTU_477	Bacteria	Bacteroidota	Bacteroidia	Chitinophagales	Saprospiraceae	uncultured	uncultured_bacterium	-2.9148	10.6787	6.02509	0.0141039	0.0333452
zOTU_1261	Bacteria	Myxococcota	Polyangia	Polyangiales	BIrii41	metagenome	Unassigned	-2.91467	10.6788	6.02449	0.0141087	0.0333452
zOTU_404	Bacteria	Proteobacteria	Gammaproteobacteria	Xanthomonadales	Xanthomonadaceae	Luteimonas	Luteimonas_mephitis	-2.91467	10.6788	6.02449	0.0141087	0.0333452
zOTU_662	Bacteria	Bacteroidota	Bacteroidia	Chitinophagales	Chitinophagaceae	Chitinophaga	Chitinophaga_sp.	-2.91467	10.6788	6.02449	0.0141087	0.0333452
zOTU_1183	Bacteria	Patescibacteria	Microgenomatia	Candidatus_Collierbacteria	uncultured_bacterium	Unassigned	Unassigned	-2.91467	10.6788	6.02449	0.0141087	0.0333452
zOTU_2510	Bacteria	Proteobacteria	Gammaproteobacteria	Burkholderiales	Comamonadaceae	Comamonas	uncultured_bacterium	-2.91204	10.6773	6.01821	0.014159	0.0333452
zOTU_1778	Bacteria	Proteobacteria	Gammaproteobacteria	Burkholderiales	Comamonadaceae	Piscinibacter	Piscinibacter_aquaticus	-2.91204	10.6773	6.01821	0.014159	0.0333452
zOTU_1417	Bacteria	Bacteroidota	Bacteroidia	Chitinophagales	Saprospiraceae	uncultured	uncultured_bacterium	-2.9116	10.6772	6.01691	0.0141694	0.0333452
zOTU_324	Bacteria	Bacteroidota	Bacteroidia	Chitinophagales	Chitinophagaceae	Chitinophaga	uncultured_Chitinophaga_sp.	-2.9116	10.6772	6.01691	0.0141694	0.0333452
zOTU_1570	Bacteria	Proteobacteria	Gammaproteobacteria	Xanthomonadales	Rhodanobacteraceae	Rhodanobacter	Rhodanobacter_lindaniclasticus	-2.9109	10.6768	6.01534	0.0141821	0.0333452
zOTU_1459	Bacteria	Proteobacteria	Alphaproteobacteria	Rhizobiales	KF-JG30-B3	uncultured_soil_bacterium	Unassigned	-2.9109	10.6768	6.01534	0.0141821	0.0333452
zOTU_1803	Bacteria	Acidobacteriota	Vicinamibacteria	Vicinamibacterales	Vicinamibacteraceae	uncultured_bacterium	Unassigned	-2.9109	10.6768	6.01534	0.0141821	0.0333452
zOTU_1747	Bacteria	Bacteroidota	Bacteroidia	Chitinophagales	Chitinophagaceae	Chitinophaga	Bacteroidetes_bacterium_NeomS2D4	-2.91036	10.6765	6.01395	0.0141932	0.0333452
zOTU_1464	Bacteria	Gemmatimonadota	Gemmatimonadetes	Gemmatimonadales	Gemmatimonadaceae	uncultured	uncultured_Gemmatimonas_sp.	-2.91032	10.6765	6.01385	0.014194	0.0333452
zOTU_2380	Bacteria	Actinobacteriota	Thermoleophilia	Gaiellales	Gaiellaceae	Gaiella	uncultured_bacterium	-2.90977	10.6762	6.01246	0.0142052	0.0333452
zOTU_651	Bacteria	Bdellovibrionota	Oligoflexia	Oligoflexales	Oligoflexaceae	Oligoflexus	uncultured_bacterium	-2.90977	10.6762	6.01246	0.0142052	0.0333452
zOTU_2190	Bacteria	Acidobacteriota	Vicinamibacteria	Vicinamibacterales	Vicinamibacteraceae	uncultured_Acidobacteria_bacterium	Unassigned	-2.90939	10.6761	6.01147	0.0142132	0.0333452
zOTU_1458	Bacteria	Acidobacteriota	Vicinamibacteria	Vicinamibacterales	Vicinamibacteraceae	Luteitalea	uncultured_sludge_bacterium_A22	-2.90926	10.6761	6.01087	0.014218	0.0333452
zOTU_261	Bacteria	Proteobacteria	Alphaproteobacteria	Rhizobiales	Xanthobacteraceae	Pseudolabrys	Pseudolabrys_sp._Root1462	-2.90926	10.6761	6.01087	0.014218	0.0333452
zOTU_2169	Bacteria	Bacteroidota	Bacteroidia	Cytophagales	Microscillaceae	Hassallia	uncultured_soil_bacterium	-2.90877	10.6758	6.0098	0.0142267	0.0333452
zOTU_1363	Bacteria	Acidobacteriota	Vicinamibacteria	Vicinamibacterales	uncultured	uncultured_bacterium	Unassigned	-2.90877	10.6758	6.0098	0.0142267	0.0333452
zOTU_744	Bacteria	Chloroflexi	Gitt-GS-136	uncultured_bacterium	Unassigned	Unassigned	Unassigned	-2.90778	10.6752	6.00754	0.0142449	0.0333452
zOTU_286	Bacteria	Bacteroidota	Bacteroidia	Chitinophagales	Saprospiraceae	uncultured	uncultured_bacterium	-2.90775	10.6754	6.00702	0.0142491	0.0333452
zOTU_1149	Bacteria	Proteobacteria	Gammaproteobacteria	Burkholderiales	Nitrosomonadaceae	MND1	uncultured_bacterium	-2.90719	10.6749	6.00606	0.0142568	0.0333452
zOTU_356	Bacteria	Proteobacteria	Gammaproteobacteria	Burkholderiales	Burkholderiaceae	Limnobacter	Limnobacter_thiooxidans	-2.90719	10.6749	6.00606	0.0142568	0.0333452
zOTU_1629	Bacteria	Proteobacteria	Alphaproteobacteria	uncultured	uncultured_bacterium	Unassigned	Unassigned	-2.90719	10.6749	6.00606	0.0142568	0.0333452
zOTU_874	Bacteria	Proteobacteria	Alphaproteobacteria	Tistrellales	Geminicoccaceae	uncultured	uncultured_bacterium	-2.90719	10.6749	6.00606	0.0142568	0.0333452
zOTU_2127	Bacteria	Proteobacteria	Alphaproteobacteria	Micropepsales	Micropepsaceae	uncultured	uncultured_bacterium	-2.90706	10.675	6.00546	0.0142616	0.0333452
zOTU_1596	Bacteria	Proteobacteria	Gammaproteobacteria	Burkholderiales	Burkholderiaceae	Limnobacter	uncultured_bacterium	-2.90706	10.675	6.00546	0.0142616	0.0333452
zOTU_1144	Bacteria	Proteobacteria	Gammaproteobacteria	Steroidobacterales	Steroidobacteraceae	uncultured	uncultured_bacterium	-2.90676	10.6748	6.00477	0.0142672	0.0333452
zOTU_2407	Bacteria	Proteobacteria	Gammaproteobacteria	Xanthomonadales	Rhodanobacteraceae	Rhodanobacter	uncultured_gamma_proteobacterium	-2.90665	10.6747	6.00469	0.0142679	0.0333452
zOTU_1732	Bacteria	Actinobacteriota	Acidimicrobiia	Microtrichales	uncultured	uncultured_bacterium	uncultured_bacterium	-2.90665	10.6747	6.00469	0.0142679	0.0333452
zOTU_825	Bacteria	Proteobacteria	Gammaproteobacteria	Pseudomonadales	Spongiibacteraceae	BD1-7_clade	uncultured_bacterium	-2.90661	10.6746	6.00459	0.0142687	0.0333452
zOTU_923	Bacteria	Proteobacteria	Gammaproteobacteria	Xanthomonadales	Xanthomonadaceae	Thermomonas	uncultured_bacterium	-2.90661	10.6746	6.00459	0.0142687	0.0333452
zOTU_2494	Bacteria	Proteobacteria	Gammaproteobacteria	Burkholderiales	SC-I-84	uncultured_bacterium	Unassigned	-2.90661	10.6746	6.00459	0.0142687	0.0333452
zOTU_1804	Bacteria	Myxococcota	Polyangia	Polyangiales	Sandaracinaceae	uncultured	uncultured_bacterium	-2.90652	10.6747	6.00409	0.0142727	0.0333452
zOTU_1175	Bacteria	Actinobacteriota	Actinobacteria	Streptomycetales	Streptomycetaceae	Streptomyces	Streptomyces_griseofuscus	-2.90622	10.6745	6.0034	0.0142783	0.0333452
zOTU_1227	Bacteria	Verrucomicrobiota	Verrucomicrobiae	Pedosphaerales	Pedosphaeraceae	uncultured_bacterium	uncultured_bacterium	-2.90607	10.6744	6.00322	0.0142798	0.0333452
zOTU_1285	Bacteria	Bacteroidota	Bacteroidia	Chitinophagales	Chitinophagaceae	uncultured	uncultured_bacterium	-2.90607	10.6744	6.00322	0.0142798	0.0333452
zOTU_990	Bacteria	Acidobacteriota	Vicinamibacteria	Vicinamibacterales	Vicinamibacteraceae	uncultured_bacterium	Unassigned	-2.90584	10.6744	6.00242	0.0142863	0.0333452
zOTU_2563	Bacteria	Verrucomicrobiota	Verrucomicrobiae	Opitutales	Opitutaceae	Opitutus	uncultured_bacterium	-2.90569	10.6742	6.00224	0.0142878	0.0333452
zOTU_348	Bacteria	Proteobacteria	Alphaproteobacteria	Rhizobiales	Devosiaceae	Devosia	uncultured_bacterium	-2.90553	10.6741	6.00185	0.0142909	0.0333452
zOTU_2507	Bacteria	Bdellovibrionota	Oligoflexia	0319-6G20	uncultured_bacterium	Unassigned	Unassigned	-2.90553	10.6741	6.00185	0.0142909	0.0333452
zOTU_1061	Bacteria	Fibrobacterota	Fibrobacteria	Fibrobacterales	Fibrobacteraceae	uncultured	uncultured_bacterium	-2.90553	10.6741	6.00185	0.0142909	0.0333452
zOTU_1911	Bacteria	Proteobacteria	Alphaproteobacteria	Sphingomonadales	Sphingomonadaceae	Altererythrobacter	uncultured_bacterium	-2.90515	10.6739	6.00087	0.0142988	0.0333452
zOTU_637	Bacteria	Proteobacteria	Alphaproteobacteria	Rhodospirillales	uncultured	uncultured_bacterium	Unassigned	-2.90511	10.6739	6.00077	0.0142997	0.0333452
zOTU_1551	Bacteria	Proteobacteria	Alphaproteobacteria	Micavibrionales	uncultured	metagenome	Devosia_sp._R-36938	-2.90502	10.674	6.00027	0.0143037	0.0333452
zOTU_1167	Bacteria	Bacteroidota	Bacteroidia	Cytophagales	Spirosomaceae	Dyadobacter	uncultured_bacterium	-2.90444	10.6737	5.9988	0.0143156	0.0333452
zOTU_899	Bacteria	Myxococcota	Polyangia	Polyangiales	BIrii41	uncultured_Sorangiineae_bacterium	Unassigned	-2.90395	10.6734	5.99774	0.0143242	0.0333452
zOTU_1117	Bacteria	Proteobacteria	Alphaproteobacteria	Dongiales	Dongiaceae	Dongia	Dongia_sp._URHE0060	-2.90345	10.6731	5.99657	0.0143337	0.0333452
zOTU_1294	Bacteria	Proteobacteria	Alphaproteobacteria	Micavibrionales	uncultured	uncultured_bacterium	Unassigned	-2.90311	10.673	5.9957	0.0143408	0.0333452
zOTU_2160	Bacteria	Proteobacteria	Alphaproteobacteria	Rhizobiales	Xanthobacteraceae	Pseudolabrys	uncultured_Pseudolabrys_sp.	-2.90324	10.6732	5.99568	0.014341	0.0333452
zOTU_1137	Bacteria	Proteobacteria	Alphaproteobacteria	Rhizobiales	Rhizobiales_Incertae_Sedis	Bauldia	uncultured_bacterium	-2.90324	10.6732	5.99568	0.014341	0.0333452
zOTU_2420	Bacteria	Gemmatimonadota	Gemmatimonadetes	Gemmatimonadales	Gemmatimonadaceae	uncultured	uncultured_Gemmatimonadetes_bacterium	-2.90324	10.6732	5.99568	0.014341	0.0333452
zOTU_1829	Bacteria	Patescibacteria	Saccharimonadia	Saccharimonadales	Saccharimonadaceae	TM7a	uncultured_bacterium	-2.90307	10.6729	5.9956	0.0143416	0.0333452
zOTU_1794	Bacteria	Verrucomicrobiota	Verrucomicrobiae	Verrucomicrobiales	Rubritaleaceae	Luteolibacter	uncultured_bacterium	-2.90291	10.6728	5.99521	0.0143447	0.0333452
zOTU_1641	Bacteria	Bacteroidota	Bacteroidia	Cytophagales	Microscillaceae	uncultured	metagenome	-2.90294	10.673	5.995	0.0143465	0.0333452
zOTU_1292	Bacteria	Proteobacteria	Alphaproteobacteria	Elsterales	uncultured	uncultured_bacterium	Unassigned	-2.90283	10.6728	5.99492	0.0143471	0.0333452
zOTU_1597	Bacteria	Proteobacteria	Gammaproteobacteria	Burkholderiales	TRA3-20	uncultured_bacterium	Unassigned	-2.90167	10.6723	5.992	0.0143709	0.0333452
zOTU_643	Bacteria	Actinobacteriota	Actinobacteria	Propionibacteriales	Nocardioidaceae	Kribbella	Kribbella_soli	-2.90158	10.6724	5.9915	0.0143749	0.0333452
zOTU_224	Bacteria	Proteobacteria	Gammaproteobacteria	Xanthomonadales	Xanthomonadaceae	Pseudoxanthomonas	Stenotrophomonas_sp._M50	-2.90158	10.6724	5.9915	0.0143749	0.0333452
zOTU_1401	Bacteria	Proteobacteria	Alphaproteobacteria	Micropepsales	Micropepsaceae	uncultured	uncultured_bacterium	-2.90142	10.6721	5.99142	0.0143756	0.0333452
zOTU_2608	Bacteria	Actinobacteriota	Thermoleophilia	Gaiellales	uncultured	uncultured_bacterium	uncultured_bacterium	-2.90134	10.6721	5.99113	0.014378	0.0333452
zOTU_1725	Bacteria	Proteobacteria	Alphaproteobacteria	Rhizobiales	uncultured	uncultured_bacterium	Rhodoplanes_serenus	-2.90121	10.6722	5.99053	0.0143829	0.0333452
zOTU_1980	Bacteria	Acidobacteriota	Subgroup_5	uncultured_bacterium	Unassigned	Unassigned	Unassigned	-2.9006	10.6718	5.9893	0.0143929	0.0333452
zOTU_488	Bacteria	Proteobacteria	Alphaproteobacteria	Rhizobiales	Xanthobacteraceae	uncultured	uncultured_bacterium	-2.90063	10.6719	5.98908	0.0143947	0.0333452
zOTU_1780	Bacteria	Proteobacteria	Alphaproteobacteria	Rhizobiales	uncultured	uncultured_bacterium	Unassigned	-2.89903	10.671	5.98523	0.0144261	0.0333452
zOTU_2584	Bacteria	Proteobacteria	Alphaproteobacteria	Rhodobacterales	Rhodobacteraceae	uncultured	uncultured_bacterium	-2.8986	10.6709	5.98396	0.0144366	0.0333452
zOTU_658	Bacteria	Acidobacteriota	Acidobacteriae	Acidobacteriales	Acidobacteriaceae_Subgroup_1	Acidipila-Silvibacterium	uncultured_bacterium	-2.8986	10.6709	5.98396	0.0144366	0.0333452
zOTU_538	Bacteria	Patescibacteria	Gracilibacteria	uncultured_bacterium	Desulfosarcinaceae	uncultured	uncultured_bacterium	-2.8986	10.6709	5.98396	0.0144366	0.0333452
zOTU_773	Bacteria	Proteobacteria	Alphaproteobacteria	Rhizobiales	Devosiaceae	Devosia	uncultured_bacterium	-2.8982	10.6706	5.98321	0.0144427	0.0333452
zOTU_2549	Bacteria	Gemmatimonadota	Gemmatimonadetes	Gemmatimonadales	Gemmatimonadaceae	uncultured	uncultured_bacterium	-2.89832	10.6708	5.98319	0.0144429	0.0333452
zOTU_1846	Bacteria	Planctomycetota	Planctomycetes	Gemmatales	Gemmataceae	Gemmata	uncultured_bacterium	-2.89779	10.6705	5.98184	0.0144539	0.0333452
zOTU_633	Bacteria	Proteobacteria	Alphaproteobacteria	Reyranellales	Reyranellaceae	Reyranella	Reyranella_soli	-2.89739	10.6702	5.9811	0.01446	0.0333452
zOTU_729	Bacteria	Proteobacteria	Alphaproteobacteria	Rhizobiales	Rhizobiaceae	Mesorhizobium	Mesorhizobium_loti	-2.8971	10.6701	5.98043	0.0144655	0.0333452
zOTU_574	Bacteria	Proteobacteria	Alphaproteobacteria	Rhizobiales	Xanthobacteraceae	Pseudolabrys	uncultured_bacterium	-2.89644	10.6698	5.9787	0.0144797	0.0333452
zOTU_654	Bacteria	Patescibacteria	Saccharimonadia	Saccharimonadales	metagenome	TM7x	uncultured_bacterium	-2.89615	10.6696	5.97803	0.0144852	0.0333452
zOTU_430	Bacteria	Proteobacteria	Alphaproteobacteria	Micropepsales	Micropepsaceae	uncultured	Rhizobiales_bacterium_WWH35	-2.89534	10.6692	5.97593	0.0145025	0.0333452
zOTU_1481	Bacteria	Actinobacteriota	Actinobacteria	Micrococcales	Intrasporangiaceae	Pedococcus-Phycicoccus	Pedococcus_bigeumensis	-2.89481	10.669	5.97459	0.0145134	0.0333452
zOTU_1319	Bacteria	Proteobacteria	Alphaproteobacteria	Rhizobiales	Hyphomicrobiaceae	Pedomicrobium	uncultured_Alphaproteobacteria_bacterium	-2.89415	10.6687	5.97287	0.0145276	0.0333452
zOTU_2018	Bacteria	Bacteroidota	Bacteroidia	Chitinophagales	Saprospiraceae	uncultured	uncultured_bacterium	-2.89386	10.6685	5.97221	0.0145331	0.0333452
zOTU_2182	Bacteria	Bacteroidota	Bacteroidia	Chitinophagales	Chitinophagaceae	uncultured	uncultured_bacterium	-2.89362	10.6684	5.97154	0.0145386	0.0333452
zOTU_778	Bacteria	Acidobacteriota	Acidobacteriae	Acidobacteriales	uncultured	uncultured_bacterium	Unassigned	-2.89215	10.6677	5.96783	0.0145692	0.0333452
zOTU_402	Bacteria	Actinobacteriota	Actinobacteria	Micrococcales	Promicromonosporaceae	Promicromonospora	Promicromonospora_umidemergens	-2.89105	10.6672	5.96509	0.0145918	0.0333452
zOTU_39	Bacteria	Proteobacteria	Gammaproteobacteria	Pseudomonadales	Pseudomonadaceae	Pseudomonas	Pseudomonas_migulae	2.48455	12.5159	5.78262	0.0161854	0.0369147
zOTU_251	Bacteria	Actinobacteriota	Actinobacteria	Micrococcales	Microbacteriaceae	Microbacterium	Microbacterium_hydrocarbonoxydans	2.34786	11.3013	5.77963	0.016213	0.0369147
zOTU_352	Bacteria	Verrucomicrobiota	Verrucomicrobiae	Opitutales	Opitutaceae	Opitutus	uncultured_Verrucomicrobia_bacterium	-2.32513	11.3394	5.56209	0.0183534	0.0417124
zOTU_104	Bacteria	Proteobacteria	Alphaproteobacteria	Rhizobiales	Xanthobacteraceae	uncultured	uncultured_bacterium	-2.32337	11.7097	5.35276	0.0206895	0.0457899
zOTU_1236	Bacteria	Myxococcota	Polyangia	Haliangiales	Haliangiaceae	Haliangium	uncultured_bacterium	2.71966	10.6424	5.34758	0.0207511	0.0457899
zOTU_16	Bacteria	Actinobacteriota	Actinobacteria	Micrococcales	Micrococcaceae	Arthrobacter	Arthrobacter_oryzae	2.35268	12.2424	5.34284	0.0208075	0.0457899
zOTU_1303	Bacteria	Proteobacteria	Alphaproteobacteria	Caulobacterales	Hyphomonadaceae	SWB02	uncultured_bacterium	2.71258	10.6387	5.32914	0.0209717	0.0457899
zOTU_2665	Bacteria	Proteobacteria	Alphaproteobacteria	Rhizobiales	Rhizobiaceae	Allorhizobium-Neorhizobium-Pararhizobium-Rhizobium	Rhizobium_tibeticum	2.71258	10.6387	5.32914	0.0209717	0.0457899
zOTU_816	Bacteria	Proteobacteria	Gammaproteobacteria	Burkholderiales	Rhodocyclaceae	Azoarcus	uncultured_bacterium	2.71258	10.6387	5.32914	0.0209717	0.0457899
zOTU_2458	Bacteria	Bacteroidota	Bacteroidia	Chitinophagales	Chitinophagaceae	Niastella	uncultured_bacterium	2.71197	10.6384	5.32754	0.020991	0.0457899
zOTU_2288	Bacteria	Actinobacteriota	Actinobacteria	Micrococcales	Micrococcaceae	Citricoccus	Citricoccus_zhacaiensis	2.71187	10.6389	5.32681	0.0209998	0.0457899
zOTU_900	Bacteria	Bacteroidota	Bacteroidia	Chitinophagales	Chitinophagaceae	Terrimonas	uncultured_bacterium	2.71187	10.6389	5.32681	0.0209998	0.0457899
zOTU_1305	Bacteria	Proteobacteria	Alphaproteobacteria	Rhizobiales	Devosiaceae	Devosia	Devosia_sp._R-43424	2.71126	10.6386	5.32521	0.0210191	0.0457899
zOTU_2125	Bacteria	Proteobacteria	Gammaproteobacteria	Steroidobacterales	Steroidobacteraceae	Steroidobacter	uncultured_soil_bacterium	2.70818	10.6366	5.31757	0.0211114	0.0457899
zOTU_581	Bacteria	Proteobacteria	Gammaproteobacteria	Xanthomonadales	Rhodanobacteraceae	Dyella	Dyella_ginsengisoli	2.70818	10.6366	5.31757	0.0211114	0.0457899
zOTU_568	Bacteria	Firmicutes	Bacilli	Bacillales	Bacillaceae	Bacillus	Bacillus_sp._MB10	2.70499	10.6351	5.30915	0.0212138	0.0457899
zOTU_634	Bacteria	Proteobacteria	Alphaproteobacteria	Rhizobiales	Rhizobiaceae	Phyllobacterium	Phyllobacterium_loti	2.70421	10.6349	5.3069	0.0212411	0.0457899
zOTU_1313	Bacteria	Hydrogenedentes	Hydrogenedentia	Hydrogenedentiales	Hydrogenedensaceae	uncultured_bacterium	Unassigned	2.70174	10.6333	5.30083	0.0213153	0.0457899
zOTU_1216	Bacteria	Gemmatimonadota	Gemmatimonadetes	Gemmatimonadales	Gemmatimonadaceae	uncultured	uncultured_Gemmatimonadetes_bacterium	2.70113	10.6329	5.29931	0.0213338	0.0457899
zOTU_2342	Bacteria	Myxococcota	Myxococcia	Myxococcales	Myxococcaceae	Cystobacter	Cystobacter_gracilis	2.69864	10.6321	5.29244	0.0214182	0.0457899
zOTU_664	Bacteria	Bdellovibrionota	Bdellovibrionia	Bdellovibrionales	Bdellovibrionaceae	Bdellovibrio	Bdellovibrio_sp._MPA	2.69785	10.6319	5.29021	0.0214457	0.0457899
zOTU_989	Bacteria	Myxococcota	Myxococcia	Myxococcales	Myxococcaceae	P3OB-42	metagenome	2.69735	10.6311	5.28936	0.0214561	0.0457899
zOTU_883	Bacteria	Proteobacteria	Gammaproteobacteria	Salinisphaerales	Solimonadaceae	Polycyclovorans	uncultured_bacterium	2.69735	10.6311	5.28936	0.0214561	0.0457899
zOTU_2516	Bacteria	Acidobacteriota	Blastocatellia	Pyrinomonadales	Pyrinomonadaceae	RB41	uncultured_bacterium	2.69735	10.6311	5.28936	0.0214561	0.0457899
zOTU_2215	Bacteria	Proteobacteria	Alphaproteobacteria	Rhodobacterales	Rhodobacteraceae	Rubellimicrobium	uncultured_bacterium	2.69735	10.6311	5.28936	0.0214561	0.0457899
zOTU_1455	Bacteria	Gemmatimonadota	S0134_terrestrial_group	uncultured_bacterium	Unassigned	Unassigned	Unassigned	2.69735	10.6311	5.28936	0.0214561	0.0457899
zOTU_1992	Bacteria	Acidobacteriota	Acidobacteriae	Acidobacteriales	Acidobacteriaceae_Subgroup_1	Edaphobacter	bacterium_Ellin337	2.69725	10.6316	5.28862	0.0214652	0.0457899
zOTU_319	Bacteria	Proteobacteria	Alphaproteobacteria	Rhodospirillales	uncultured	uncultured_bacterium	Unassigned	2.69418	10.6296	5.28108	0.0215583	0.0457899
zOTU_846	Bacteria	Actinobacteriota	Actinobacteria	Micrococcales	Microbacteriaceae	Agromyces	Agromyces_ulmi	2.69418	10.6296	5.28108	0.0215583	0.0457899
zOTU_1330	Bacteria	Actinobacteriota	Actinobacteria	Corynebacteriales	Nocardiaceae	Rhodococcus	Rhodococcus_sp.	2.69418	10.6296	5.28108	0.0215583	0.0457899
zOTU_2653	Bacteria	Actinobacteriota	Actinobacteria	Corynebacteriales	Nocardiaceae	Rhodococcus	Rhodococcus_sp.	2.69418	10.6296	5.28108	0.0215583	0.0457899
zOTU_2281	Bacteria	Proteobacteria	Alphaproteobacteria	uncultured	uncultured_Rhodospirillaceae_bacterium	Dongia	uncultured_bacterium	2.69401	10.6297	5.28043	0.0215664	0.0457899
zOTU_467	Bacteria	Bacteroidota	Bacteroidia	Cytophagales	Microscillaceae	uncultured	uncultured_bacterium	2.69408	10.63	5.28035	0.0215674	0.0457899
zOTU_1359	Bacteria	Acidobacteriota	Vicinamibacteria	Vicinamibacterales	uncultured	uncultured_bacterium	bacterium_enrichment_culture_clone_DSR_54	2.6933	10.6298	5.27812	0.021595	0.0457899
zOTU_2363	Bacteria	Firmicutes	Bacilli	Bacillales	Bacillaceae	Bacillus	Bacillus_funiculus	2.6933	10.6298	5.27812	0.021595	0.0457899
zOTU_1419	Bacteria	Proteobacteria	Gammaproteobacteria	Xanthomonadales	Rhodanobacteraceae	Rhodanobacter	Rhodanobacter_ginsenosidimutans	2.69101	10.6281	5.27276	0.0216617	0.0457899
zOTU_1405	Bacteria	Proteobacteria	Alphaproteobacteria	Sphingomonadales	Sphingomonadaceae	Sphingomonas	uncultured_bacterium	2.69101	10.6281	5.27276	0.0216617	0.0457899
zOTU_2003	Bacteria	Proteobacteria	Alphaproteobacteria	Elsterales	uncultured	uncultured_bacterium	Unassigned	2.69101	10.6281	5.27276	0.0216617	0.0457899
zOTU_1627	Bacteria	Proteobacteria	Gammaproteobacteria	Xanthomonadales	Xanthomonadaceae	Lysobacter	Lysobacter_sp._KC-EP-S8	2.69101	10.6281	5.27276	0.0216617	0.0457899
zOTU_1653	Bacteria	Bacteroidota	Bacteroidia	Cytophagales	Microscillaceae	uncultured	uncultured_bacterium	2.69024	10.6278	5.27061	0.0216884	0.0457899
zOTU_674	Bacteria	Proteobacteria	Alphaproteobacteria	Sphingomonadales	Sphingomonadaceae	Novosphingobium	Novosphingobium_sp._F2	2.68963	10.6275	5.26904	0.021708	0.0457899
zOTU_423	Bacteria	Patescibacteria	Saccharimonadia	Saccharimonadales	uncultured_bacterium	Unassigned	Unassigned	2.68963	10.6275	5.26904	0.021708	0.0457899
zOTU_1757	Bacteria	Proteobacteria	Alphaproteobacteria	Rhizobiales	Devosiaceae	Devosia	uncultured_Devosia_sp.	2.68963	10.6276	5.26896	0.0217089	0.0457899
zOTU_711	Bacteria	Actinobacteriota	Actinobacteria	Propionibacteriales	Nocardioidaceae	Nocardioides	uncultured_bacterium	2.68953	10.628	5.26831	0.0217171	0.0457899
zOTU_893	Bacteria	Proteobacteria	Gammaproteobacteria	Burkholderiales	Comamonadaceae	Variovorax	Variovorax_soli	2.26264	11.6016	5.26736	0.0217289	0.0457899
zOTU_1514	Bacteria	Proteobacteria	Alphaproteobacteria	Sphingomonadales	Sphingomonadaceae	Sphingobium	Sphingomonas_colocasiae	2.68647	10.626	5.26074	0.0218117	0.0457899
zOTU_896	Bacteria	Patescibacteria	Saccharimonadia	Saccharimonadales	uncultured_bacterium	Unassigned	Unassigned	2.68569	10.6258	5.25853	0.0218394	0.0457899
zOTU_693	Bacteria	Actinobacteriota	Actinobacteria	Micrococcales	Micrococcaceae	Pseudarthrobacter	Pseudarthrobacter_oxydans	2.68391	10.6249	5.25404	0.0218959	0.0457899
zOTU_2662	Bacteria	Proteobacteria	Alphaproteobacteria	Rhizobiales	Rhizobiaceae	Shinella	Shinella_fusca	2.68331	10.6245	5.25255	0.0219147	0.0457899
zOTU_655	Bacteria	Actinobacteriota	Actinobacteria	Micrococcales	Micrococcaceae	Pseudarthrobacter	Pseudarthrobacter_sulfonivorans	2.68331	10.6246	5.25247	0.0219156	0.0457899
zOTU_552	Bacteria	Bacteroidota	Bacteroidia	Cytophagales	Spirosomaceae	Dyadobacter	Dyadobacter_jiangsuensis	2.68253	10.6243	5.25034	0.0219425	0.0457899
zOTU_1694	Bacteria	Proteobacteria	Alphaproteobacteria	Rhizobiales	Rhizobiaceae	Shinella	Ensifer_kummerowiae	2.68253	10.6243	5.25034	0.0219425	0.0457899
zOTU_2534	Bacteria	Proteobacteria	Gammaproteobacteria	Xanthomonadales	Rhodanobacteraceae	Rhodanobacter	Rhodanobacter_spathiphylli	2.68016	10.623	5.2443	0.0220188	0.0458543
zOTU_1969	Bacteria	Proteobacteria	Alphaproteobacteria	Rhizobiales	Xanthobacteraceae	Bradyrhizobium	metagenome	2.67938	10.6228	5.24209	0.0220467	0.0458543
zOTU_1190	Bacteria	Proteobacteria	Gammaproteobacteria	Burkholderiales	Alcaligenaceae	Bordetella	uncultured_bacterium	2.67563	10.621	5.23239	0.02217	0.0460341
zOTU_1715	Bacteria	Proteobacteria	Gammaproteobacteria	Xanthomonadales	Rhodanobacteraceae	uncultured	uncultured_gamma_proteobacterium	2.20865	11.2477	5.21405	0.0224051	0.0464451
zOTU_446	Bacteria	Firmicutes	Bacilli	Bacillales	Bacillaceae	Bacillus	Bacillus_sp._LMG_20241	2.24001	11.7214	5.10308	0.0238834	0.0487061
zOTU_2007	Bacteria	Proteobacteria	Alphaproteobacteria	Rhizobiales	uncultured	uncultured_bacterium	Unassigned	-2.64232	10.6298	4.92851	0.0264171	0.0487061
zOTU_159	Bacteria	Proteobacteria	Gammaproteobacteria	Gammaproteobacteria_Incertae_Sedis	Unknown_Family	Acidibacter	uncultured_bacterium	-2.16	11.4181	4.92839	0.0264189	0.0487061
zOTU_2149	Bacteria	Acidobacteriota	Vicinamibacteria	Vicinamibacterales	Vicinamibacteraceae	uncultured_Acidobacteria_bacterium	Unassigned	-2.64176	10.6296	4.9271	0.0264386	0.0487061
zOTU_329	Bacteria	Proteobacteria	Alphaproteobacteria	Rhizobiales	Xanthobacteraceae	Pseudolabrys	uncultured_bacterium	-2.17199	11.4476	4.92698	0.0264406	0.0487061
zOTU_1466	Bacteria	Proteobacteria	Gammaproteobacteria	Burkholderiales	TRA3-20	uncultured_bacterium	Unassigned	-2.64019	10.6288	4.92318	0.0264987	0.0487061
zOTU_1297	Bacteria	Proteobacteria	Alphaproteobacteria	Rhizobiales	Xanthobacteraceae	Bradyrhizobium	Bradyrhizobium_elkanii	-2.64019	10.6288	4.92318	0.0264987	0.0487061
zOTU_1507	Bacteria	Bacteroidota	Bacteroidia	Chitinophagales	Chitinophagaceae	uncultured	uncultured_bacterium	-2.63958	10.6285	4.92167	0.0265219	0.0487061
zOTU_1225	Bacteria	Proteobacteria	Alphaproteobacteria	Rhizobiales	Devosiaceae	Devosia	Devosia_sp._A16	-2.63792	10.6277	4.9176	0.0265844	0.0487061
zOTU_608	Bacteria	Proteobacteria	Alphaproteobacteria	Rhizobiales	Hyphomicrobiaceae	Pedomicrobium	uncultured_bacterium	-2.63792	10.6277	4.9176	0.0265844	0.0487061
zOTU_1254	Bacteria	Proteobacteria	Gammaproteobacteria	Pseudomonadales	Pseudohongiellaceae	BIyi10	uncultured_bacterium	-2.63776	10.6277	4.91708	0.0265924	0.0487061
zOTU_548	Bacteria	Proteobacteria	Gammaproteobacteria	Burkholderiales	Comamonadaceae	Caenimonas	uncultured_bacterium	-2.63776	10.6277	4.91708	0.0265924	0.0487061
zOTU_1253	Bacteria	Acidobacteriota	Vicinamibacteria	Vicinamibacterales	uncultured	uncultured_Acidobacteria_bacterium	Unassigned	-2.63776	10.6277	4.91708	0.0265924	0.0487061
zOTU_2621	Bacteria	Bacteroidota	Bacteroidia	Bacteroidales	Muribaculaceae	uncultured_bacterium	Unassigned	-2.63776	10.6277	4.91708	0.0265924	0.0487061
zOTU_471	Bacteria	Bacteroidota	Bacteroidia	Chitinophagales	Chitinophagaceae	Terrimonas	uncultured_bacterium	-2.63776	10.6277	4.91708	0.0265924	0.0487061
zOTU_882	Bacteria	Actinobacteriota	Actinobacteria	Kineosporiales	Kineosporiaceae	Angustibacter	Angustibacter_luteus	-2.63732	10.6274	4.91609	0.0266076	0.0487061
zOTU_1306	Bacteria	Patescibacteria	Saccharimonadia	Saccharimonadales	uncultured_bacterium	Unassigned	Unassigned	-2.63732	10.6274	4.91609	0.0266076	0.0487061
zOTU_1119	Bacteria	Nitrospirota	Nitrospiria	Nitrospirales	Nitrospiraceae	Nitrospira	uncultured_Nitrospira_sp.	-2.63675	10.6271	4.91469	0.0266292	0.0487061
zOTU_1234	Bacteria	Proteobacteria	Alphaproteobacteria	Reyranellales	Reyranellaceae	Reyranella	Reyranella_sp.	-2.63619	10.6268	4.91329	0.0266508	0.0487061
zOTU_2451	Bacteria	Planctomycetota	Phycisphaerae	Tepidisphaerales	WD2101_soil_group	uncultured_bacterium	Unassigned	-2.6358	10.6267	4.91229	0.0266662	0.0487061
zOTU_2454	Bacteria	Proteobacteria	Alphaproteobacteria	Rhizobiales	Xanthobacteraceae	uncultured	uncultured_bacterium	-2.6358	10.6267	4.91229	0.0266662	0.0487061
zOTU_1290	Bacteria	Myxococcota	Polyangia	Haliangiales	Haliangiaceae	Haliangium	uncultured_bacterium	-2.6358	10.6267	4.91229	0.0266662	0.0487061
zOTU_1743	Bacteria	Proteobacteria	Alphaproteobacteria	Micropepsales	Micropepsaceae	uncultured	metagenome	-2.63519	10.6264	4.91079	0.0266895	0.0487061
zOTU_1498	Bacteria	Proteobacteria	Alphaproteobacteria	Rhizobiales	Xanthobacteraceae	uncultured	uncultured_bacterium	-2.63519	10.6264	4.91079	0.0266895	0.0487061
zOTU_518	Bacteria	Patescibacteria	Gracilibacteria	Candidatus_Peribacteria	uncultured_bacterium	Unassigned	Unassigned	-2.63503	10.6264	4.91026	0.0266976	0.0487061
zOTU_121	Bacteria	Actinobacteriota	Actinobacteria	Micrococcales	Micrococcaceae	Pseudarthrobacter	Pseudarthrobacter_oxydans	-2.63463	10.6261	4.90939	0.0267111	0.0487061
zOTU_424	Bacteria	Proteobacteria	Gammaproteobacteria	Xanthomonadales	Xanthomonadaceae	Luteimonas	Lysobacter_pocheonensis	-2.63402	10.6258	4.90788	0.0267344	0.0487061
zOTU_1262	Bacteria	Proteobacteria	Alphaproteobacteria	Sphingomonadales	Sphingomonadaceae	Novosphingobium	uncultured_Novosphingobium_sp.	-2.63346	10.6255	4.90648	0.0267561	0.0487061
zOTU_1289	Bacteria	Proteobacteria	Alphaproteobacteria	Rhizobiales	Rhizobiales_Incertae_Sedis	Nordella	uncultured_bacterium	-2.63277	10.6253	4.90471	0.0267835	0.0487061
zOTU_2151	Bacteria	Actinobacteriota	MB-A2-108	Actinobacteria_bacterium_RBG_19FT_COMBO_70_19	Unassigned	Unassigned	Unassigned	-2.63277	10.6253	4.90471	0.0267835	0.0487061
zOTU_2545	Bacteria	Proteobacteria	Gammaproteobacteria	Burkholderiales	Oxalobacteraceae	Noviherbaspirillum	uncultured_bacterium	-2.63277	10.6253	4.90471	0.0267835	0.0487061
zOTU_2620	Bacteria	WS2	uncultured_bacterium	Unassigned	Unassigned	Unassigned	Unassigned	-2.63246	10.6251	4.90398	0.0267948	0.0487061
zOTU_1136	Bacteria	Bacteroidota	Bacteroidia	Cytophagales	Microscillaceae	Ohtaekwangia	uncultured_bacterium	-2.63237	10.6249	4.90384	0.0267971	0.0487061
zOTU_1954	Bacteria	Bacteroidota	Bacteroidia	Chitinophagales	Chitinophagaceae	Flavisolibacter	uncultured_Bacteroidetes_bacterium	-2.63237	10.6249	4.90384	0.0267971	0.0487061
zOTU_1573	Bacteria	Proteobacteria	Gammaproteobacteria	Pseudomonadales	Spongiibacteraceae	BD1-7_clade	uncultured_bacterium	-2.63237	10.6249	4.90384	0.0267971	0.0487061
zOTU_696	Bacteria	Proteobacteria	Alphaproteobacteria	Dongiales	Dongiaceae	Dongia	uncultured_Rhodospirillales_bacterium	-2.63237	10.6249	4.90384	0.0267971	0.0487061
zOTU_1998	Bacteria	Actinobacteriota	Actinobacteria	Propionibacteriales	Propionibacteriaceae	Jiangella	uncultured_bacterium	-2.63237	10.6249	4.90384	0.0267971	0.0487061
zOTU_1639	Bacteria	Proteobacteria	Gammaproteobacteria	Burkholderiales	Nitrosomonadaceae	Ellin6067	uncultured_beta_proteobacterium	-2.63216	10.625	4.90321	0.0268068	0.0487061
zOTU_2434	Bacteria	Proteobacteria	Gammaproteobacteria	Xanthomonadales	Rhodanobacteraceae	uncultured	uncultured_bacterium	-2.63176	10.6246	4.90233	0.0268204	0.0487061
zOTU_1602	Bacteria	Acidobacteriota	Vicinamibacteria	Vicinamibacterales	uncultured	uncultured_soil_bacterium	Unassigned	-2.63176	10.6246	4.90233	0.0268204	0.0487061
zOTU_1598	Bacteria	Myxococcota	Polyangia	Nannocystales	Nannocystaceae	Nannocystis	metagenome	-2.63176	10.6246	4.90233	0.0268204	0.0487061
zOTU_1578	Bacteria	Acidobacteriota	Vicinamibacteria	Vicinamibacterales	uncultured	uncultured_bacterium	Unassigned	-2.6312	10.6244	4.90094	0.0268421	0.0487061
zOTU_1138	Bacteria	Proteobacteria	Alphaproteobacteria	Sphingomonadales	Sphingomonadaceae	Sphingobium	uncultured_Alphaproteobacteria_bacterium	-2.6312	10.6244	4.90094	0.0268421	0.0487061
zOTU_264	Bacteria	Proteobacteria	Alphaproteobacteria	Micropepsales	Micropepsaceae	uncultured	uncultured_bacterium	-2.6312	10.6244	4.90094	0.0268421	0.0487061
zOTU_670	Bacteria	Proteobacteria	Alphaproteobacteria	Caulobacterales	Hyphomonadaceae	SWB02	metagenome	-2.6312	10.6244	4.90094	0.0268421	0.0487061
zOTU_1275	Bacteria	Actinobacteriota	Acidimicrobiia	Microtrichales	Iamiaceae	Iamia	uncultured_bacterium	-2.6308	10.6242	4.89994	0.0268576	0.0487061
zOTU_1442	Bacteria	Myxococcota	Polyangia	Haliangiales	Haliangiaceae	Haliangium	uncultured_bacterium	-2.6308	10.6242	4.89994	0.0268576	0.0487061
zOTU_2384	Bacteria	Proteobacteria	Gammaproteobacteria	Salinisphaerales	Solimonadaceae	uncultured	uncultured_bacterium	-2.6308	10.6242	4.89994	0.0268576	0.0487061
zOTU_781	Bacteria	Proteobacteria	Alphaproteobacteria	Rhizobiales	Methyloligellaceae	uncultured	uncultured_bacterium	-2.63064	10.6243	4.89942	0.0268657	0.0487061
zOTU_1631	Bacteria	Proteobacteria	Alphaproteobacteria	Micavibrionales	uncultured	uncultured_bacterium	Unassigned	-2.63064	10.6243	4.89942	0.0268657	0.0487061
zOTU_2400	Bacteria	Patescibacteria	Saccharimonadia	Saccharimonadales	Saccharimonadaceae	TM7a	uncultured_bacterium	-2.63024	10.6239	4.89855	0.0268793	0.0487061
zOTU_648	Bacteria	Proteobacteria	Alphaproteobacteria	Rhizobiales	Rhizobiaceae	Allorhizobium-Neorhizobium-Pararhizobium-Rhizobium	Rhizobium_sullae	-2.63024	10.6239	4.89855	0.0268793	0.0487061
zOTU_1084	Bacteria	Actinobacteriota	Actinobacteria	Micrococcales	Micrococcaceae	Arthrobacter	Arthrobacter_pascens	-2.6302	10.6239	4.89844	0.0268809	0.0487061
zOTU_1105	Bacteria	Dependentiae	Babeliae	Babeliales	Vermiphilaceae	uncultured_bacterium	Unassigned	-2.63004	10.624	4.89792	0.026889	0.0487061
zOTU_1753	Bacteria	Proteobacteria	Alphaproteobacteria	Rhizobiales	Hyphomicrobiaceae	Hyphomicrobium	Hyphomicrobium_facile	-2.62964	10.6236	4.89705	0.0269026	0.0487061
zOTU_1295	Bacteria	Proteobacteria	Alphaproteobacteria	Rhizobiales	Rhizobiaceae	Mesorhizobium	metagenome	-2.62964	10.6236	4.89705	0.0269026	0.0487061
zOTU_1716	Bacteria	Patescibacteria	Saccharimonadia	Saccharimonadales	Saccharimonadaceae	TM7a	uncultured_bacterium	-2.62964	10.6236	4.89705	0.0269026	0.0487061
zOTU_1210	Bacteria	Bacteroidota	Bacteroidia	Cytophagales	Microscillaceae	uncultured	uncultured_bacterium	-2.62964	10.6236	4.89705	0.0269026	0.0487061
zOTU_1338	Bacteria	Proteobacteria	Alphaproteobacteria	Rhizobiales	Devosiaceae	Devosia	uncultured_bacterium	-2.62904	10.6233	4.89555	0.026926	0.0487061
zOTU_2222	Bacteria	Proteobacteria	Gammaproteobacteria	PLTA13	uncultured_bacterium	Unassigned	Unassigned	-2.62904	10.6233	4.89555	0.026926	0.0487061
zOTU_1918	Bacteria	Proteobacteria	Alphaproteobacteria	Rhodospirillales	Magnetospiraceae	uncultured	uncultured_bacterium	-2.62848	10.6231	4.89416	0.0269477	0.0487061
zOTU_2449	Bacteria	Acidobacteriota	Vicinamibacteria	Vicinamibacterales	uncultured	uncultured_Acidobacteria_bacterium	Unassigned	-2.62838	10.6231	4.89389	0.0269519	0.0487061
zOTU_2032	Bacteria	Proteobacteria	Alphaproteobacteria	Defluviicoccales	uncultured	uncultured_bacterium	Unassigned	-2.62822	10.6231	4.89337	0.02696	0.0487061
zOTU_2033	Bacteria	Proteobacteria	Alphaproteobacteria	Rhizobiales	Hyphomicrobiaceae	Pedomicrobium	uncultured_bacterium	-2.62822	10.6231	4.89337	0.02696	0.0487061
zOTU_947	Bacteria	Patescibacteria	Saccharimonadia	Saccharimonadales	LWQ8	bacterium_LWQ8	Unassigned	-2.62792	10.623	4.89265	0.0269713	0.0487061
zOTU_1055	Bacteria	Acidobacteriota	Vicinamibacteria	Vicinamibacterales	uncultured	uncultured_Acidobacteria_bacterium	Unassigned	-2.62778	10.6228	4.8924	0.0269752	0.0487061
zOTU_1758	Bacteria	Proteobacteria	Alphaproteobacteria	Rhizobiales	Methyloligellaceae	uncultured	uncultured_bacterium	-2.62762	10.6228	4.89188	0.0269834	0.0487061
zOTU_1413	Bacteria	Planctomycetota	Planctomycetes	Gemmatales	Gemmataceae	Gemmata	uncultured_Gemmata_sp.	-2.62762	10.6228	4.89188	0.0269834	0.0487061
zOTU_1165	Bacteria	Proteobacteria	Alphaproteobacteria	Sphingomonadales	Sphingomonadaceae	Altererythrobacter	uncultured_bacterium	-2.62762	10.6228	4.89188	0.0269834	0.0487061
zOTU_2553	Bacteria	Bacteroidota	Bacteroidia	Chitinophagales	Chitinophagaceae	Flavitalea	uncultured_bacterium	-2.62762	10.6228	4.89188	0.0269834	0.0487061
zOTU_1213	Bacteria	Proteobacteria	Alphaproteobacteria	uncultured	uncultured_bacterium	Unassigned	Unassigned	-2.62752	10.6226	4.89178	0.0269849	0.0487061
zOTU_1658	Bacteria	Proteobacteria	Gammaproteobacteria	Gammaproteobacteria_Incertae_Sedis	Unknown_Family	Acidibacter	uncultured_bacterium	-2.62722	10.6225	4.891	0.026997	0.0487061
zOTU_504	Bacteria	Proteobacteria	Alphaproteobacteria	Rhodobacterales	Rhodobacteraceae	uncultured	uncultured_bacterium	-2.62706	10.6226	4.89048	0.0270051	0.0487061
zOTU_795	Bacteria	Proteobacteria	Alphaproteobacteria	Rhizobiales	Xanthobacteraceae	uncultured	uncultured_bacterium	-2.62706	10.6226	4.89048	0.0270051	0.0487061
zOTU_954	Bacteria	Proteobacteria	Gammaproteobacteria	Xanthomonadales	Xanthomonadaceae	Luteimonas	Lysobacter_sp._WF-2	-2.62706	10.6226	4.89048	0.0270051	0.0487061
zOTU_1206	Bacteria	Myxococcota	Polyangia	Polyangiales	BIrii41	uncultured_bacterium	Unassigned	-2.62692	10.6223	4.89028	0.0270083	0.0487061
zOTU_753	Bacteria	Proteobacteria	Alphaproteobacteria	Rhizobiales	Devosiaceae	Devosia	uncultured_bacterium	-2.62692	10.6223	4.89028	0.0270083	0.0487061
zOTU_553	Bacteria	Proteobacteria	Gammaproteobacteria	Xanthomonadales	Rhodanobacteraceae	Dokdonella	uncultured_bacterium	-2.62666	10.6223	4.88961	0.0270187	0.0487061
zOTU_2141	Bacteria	Gemmatimonadota	Gemmatimonadetes	Gemmatimonadales	Gemmatimonadaceae	uncultured	uncultured_bacterium	-2.62662	10.6222	4.88951	0.0270204	0.0487061
zOTU_1942	Bacteria	Proteobacteria	Alphaproteobacteria	Rhodospirillales	uncultured	uncultured_bacterium	Unassigned	-2.62626	10.6221	4.88862	0.0270342	0.0487061
zOTU_2002	Bacteria	Proteobacteria	Gammaproteobacteria	Burkholderiales	Burkholderiaceae	Burkholderia-Caballeronia-Paraburkholderia	Caballeronia_udeis	-2.62606	10.622	4.88812	0.0270421	0.0487061
zOTU_1561	Bacteria	Proteobacteria	Alphaproteobacteria	Sphingomonadales	Sphingomonadaceae	uncultured	uncultured_bacterium	-2.62566	10.6218	4.88713	0.0270576	0.0487061
zOTU_1202	Bacteria	Proteobacteria	Alphaproteobacteria	Rhizobiales	Devosiaceae	Devosia	uncultured_bacterium	-2.62566	10.6218	4.88713	0.0270576	0.0487061
zOTU_724	Bacteria	Proteobacteria	Gammaproteobacteria	Burkholderiales	Comamonadaceae	Variovorax	Variovorax_paradoxus	-2.62506	10.6215	4.88564	0.027081	0.0487061
zOTU_1484	Bacteria	Proteobacteria	Alphaproteobacteria	Rhizobiales	Devosiaceae	Devosia	uncultured_bacterium	-2.62506	10.6215	4.88564	0.027081	0.0487061
zOTU_1394	Bacteria	Proteobacteria	Alphaproteobacteria	Kiloniellales	Kiloniellaceae	uncultured	uncultured_bacterium	-2.62354	10.6208	4.88187	0.0271402	0.0487061
zOTU_1773	Bacteria	Proteobacteria	Alphaproteobacteria	Rhizobiales	Rhizobiales_Incertae_Sedis	Bauldia	metagenome	-2.62324	10.6207	4.8811	0.0271523	0.0487061
zOTU_1800	Bacteria	Acidobacteriota	Vicinamibacteria	Vicinamibacterales	uncultured	Acidobacteria_bacterium_WX27	Unassigned	-2.62324	10.6207	4.8811	0.0271523	0.0487061
zOTU_1478	Bacteria	Patescibacteria	Saccharimonadia	Saccharimonadales	metagenome	Unassigned	Unassigned	-2.62294	10.6205	4.88038	0.0271636	0.0487061
zOTU_2148	Bacteria	Proteobacteria	Alphaproteobacteria	uncultured	metagenome	Bauldia	metagenome	-2.62294	10.6205	4.88038	0.0271636	0.0487061
zOTU_1567	Bacteria	Proteobacteria	Alphaproteobacteria	Rhizobiales	Xanthobacteraceae	Afipia	Afipia_sp._RD1	-2.62269	10.6204	4.87972	0.0271741	0.0487061
zOTU_563	Bacteria	Patescibacteria	Saccharimonadia	Saccharimonadales	uncultured_bacterium	uncultured_bacterium	Unassigned	-2.62238	10.6202	4.879	0.0271854	0.0487061
zOTU_2240	Bacteria	Planctomycetota	Planctomycetes	Gemmatales	Gemmataceae	Gemmata	uncultured_Gemmata_sp.	-2.62238	10.6202	4.879	0.0271854	0.0487061
zOTU_2487	Bacteria	WPS-2	uncultured_bacterium	Unassigned	Unassigned	Unassigned	Unassigned	-2.62238	10.6202	4.879	0.0271854	0.0487061
zOTU_787	Bacteria	Bacteroidota	Bacteroidia	Chitinophagales	Chitinophagaceae	Puia	metagenome	-2.62208	10.6201	4.87823	0.0271975	0.0487061
zOTU_1015	Bacteria	Bacteroidota	Bacteroidia	Cytophagales	Microscillaceae	uncultured	uncultured_bacterium	-2.61997	10.6191	4.87299	0.0272802	0.0487844
zOTU_435	Bacteria	Proteobacteria	Gammaproteobacteria	Burkholderiales	Comamonadaceae	Ramlibacter	uncultured_bacterium	2.14205	11.4037	4.86951	0.0273353	0.0488131
zOTU_78	Bacteria	Bacteroidota	Bacteroidia	Chitinophagales	Chitinophagaceae	Chitinophaga	Chitinophaga_rupis	-2.15496	11.5872	4.79305	0.0285748	0.0509537
zOTU_418	Bacteria	Firmicutes	Bacilli	Bacillales	Bacillaceae	Bacillus	Bacillus_simplex	1.99917	11.1789	4.24335	0.0394044	0.0701645
zOTU_338	Bacteria	Proteobacteria	Gammaproteobacteria	Xanthomonadales	Rhodanobacteraceae	uncultured	uncultured_bacterium	2.01124	11.738	4.23354	0.0396328	0.0704708
zOTU_54	Bacteria	Proteobacteria	Alphaproteobacteria	Rhizobiales	Devosiaceae	Devosia	uncultured_bacterium	-2.02073	11.8838	4.18371	0.0408142	0.0723982
zOTU_209	Bacteria	Proteobacteria	Gammaproteobacteria	Xanthomonadales	Rhodanobacteraceae	Dokdonella	Dokdonella_immobilis	1.98533	11.6055	4.18295	0.0408326	0.0723982
zOTU_1925	Bacteria	Planctomycetota	Planctomycetes	Gemmatales	Gemmataceae	Gemmata	uncultured_bacterium	2.37074	10.5857	4.08186	0.0433459	0.0750021
zOTU_2276	Bacteria	Planctomycetota	Planctomycetes	Gemmatales	Gemmataceae	Gemmata	Gemmata_sp._Fl1-1	2.37074	10.5857	4.08186	0.0433459	0.0750021
zOTU_653	Bacteria	Acidobacteriota	Blastocatellia	Blastocatellales	Blastocatellaceae	uncultured	uncultured_bacterium	2.37074	10.5857	4.08186	0.0433459	0.0750021
zOTU_2362	Bacteria	Proteobacteria	Alphaproteobacteria	Rhizobiales	Rhizobiaceae	uncultured	Sinorhizobium_sp._R2A_23-7	2.37074	10.5857	4.08186	0.0433459	0.0750021
zOTU_1887	Bacteria	Firmicutes	Bacilli	Bacillales	Bacillaceae	Bacillus	Bacillus_niacini	2.36739	10.5841	4.07504	0.0435212	0.0750021
zOTU_1705	Bacteria	Proteobacteria	Gammaproteobacteria	Diplorickettsiales	Diplorickettsiaceae	Aquicella	uncultured_gamma_proteobacterium	2.36675	10.5838	4.07374	0.0435546	0.0750021
zOTU_2489	Bacteria	Verrucomicrobiota	Verrucomicrobiae	Pedosphaerales	Pedosphaeraceae	uncultured_bacterium	Unassigned	2.36675	10.5838	4.07374	0.0435546	0.0750021
zOTU_466	Bacteria	Actinobacteriota	Actinobacteria	Micrococcales	Microbacteriaceae	Microbacterium	Microbacterium_sp._Zel	2.36675	10.5838	4.07374	0.0435546	0.0750021
zOTU_1637	Bacteria	Proteobacteria	Alphaproteobacteria	Sphingomonadales	Sphingomonadaceae	Sphingomonas	uncultured_bacterium	2.36403	10.5826	4.06816	0.0436989	0.0750021
zOTU_2089	Bacteria	Bdellovibrionota	Bdellovibrionia	Bdellovibrionales	Bdellovibrionaceae	Bdellovibrio	uncultured_Bdellovibrionales_bacterium	2.36339	10.5823	4.06687	0.0437323	0.0750021
zOTU_1196	Bacteria	Gemmatimonadota	Gemmatimonadetes	Gemmatimonadales	Gemmatimonadaceae	Gemmatimonas	uncultured_bacterium	2.36005	10.5807	4.06009	0.0439082	0.0750021
zOTU_2103	Bacteria	Actinobacteriota	Actinobacteria	Micrococcales	Microbacteriaceae	Microbacterium	Microbacterium_phyllosphaerae	2.36005	10.5807	4.06009	0.0439082	0.0750021
zOTU_2091	Bacteria	Proteobacteria	Gammaproteobacteria	Xanthomonadales	Rhodanobacteraceae	Tahibacter	uncultured_bacterium	2.36005	10.5807	4.06009	0.0439082	0.0750021
zOTU_2198	Bacteria	Proteobacteria	Alphaproteobacteria	Sphingomonadales	Sphingomonadaceae	Altererythrobacter	uncultured_bacterium	2.35939	10.5801	4.05897	0.0439374	0.0750021
zOTU_2015	Bacteria	Myxococcota	Polyangia	Polyangiales	Phaselicystidaceae	Phaselicystis	uncultured_bacterium	2.35939	10.5801	4.05897	0.0439374	0.0750021
zOTU_1366	Bacteria	Acidobacteriota	Vicinamibacteria	Vicinamibacterales	uncultured	uncultured_bacterium	Unassigned	2.35919	10.5805	4.0582	0.0439574	0.0750021
zOTU_238	Bacteria	Actinobacteriota	Actinobacteria	Streptomycetales	Streptomycetaceae	Streptomyces	Streptomyces_cattleya_NRRL_8057_=_DSM_46488	2.35919	10.5805	4.0582	0.0439574	0.0750021
zOTU_622	Bacteria	Bacteroidota	Bacteroidia	Cytophagales	Microscillaceae	uncultured	uncultured_bacterium	2.35919	10.5805	4.0582	0.0439574	0.0750021
zOTU_1843	Bacteria	Proteobacteria	Gammaproteobacteria	Xanthomonadales	Xanthomonadaceae	Arenimonas	uncultured_bacterium	2.35919	10.5805	4.0582	0.0439574	0.0750021
zOTU_462	Bacteria	Proteobacteria	Alphaproteobacteria	Rhizobiales	Rhizobiales_Incertae_Sedis	Bauldia	uncultured_bacterium	2.35855	10.5802	4.05691	0.0439909	0.0750021
zOTU_1033	Bacteria	Proteobacteria	Alphaproteobacteria	Rhizobiales	Rhizobiaceae	Aminobacter	uncultured_bacterium	2.35855	10.5802	4.05691	0.0439909	0.0750021
zOTU_2482	Bacteria	Bacteroidota	Bacteroidia	Flavobacteriales	Flavobacteriaceae	Vitellibacter	uncultured_bacterium	2.35855	10.5802	4.05691	0.0439909	0.0750021
zOTU_1021	Bacteria	Proteobacteria	Gammaproteobacteria	Pseudomonadales	Pseudomonadaceae	Pseudomonas	Pseudomonas_sp._ALMYC1	2.35271	10.577	4.0454	0.0442919	0.0750021
zOTU_1300	Bacteria	Patescibacteria	Saccharimonadia	Saccharimonadales	uncultured_bacterium	TM7a	uncultured_bacterium	2.35208	10.5766	4.04412	0.0443255	0.0750021
zOTU_1751	Bacteria	Proteobacteria	Gammaproteobacteria	Pseudomonadales	Halieaceae	OM60NOR5_clade	uncultured_bacterium	2.35208	10.5766	4.04412	0.0443255	0.0750021
zOTU_1445	Bacteria	Proteobacteria	Gammaproteobacteria	Burkholderiales	TRA3-20	uncultured_soil_bacterium	Unassigned	2.35208	10.5766	4.04412	0.0443255	0.0750021
zOTU_734	Bacteria	Gemmatimonadota	Gemmatimonadetes	Gemmatimonadales	Gemmatimonadaceae	Gemmatimonas	uncultured_bacterium	2.35208	10.5766	4.04412	0.0443255	0.0750021
zOTU_827	Bacteria	Proteobacteria	Alphaproteobacteria	Rhizobiales	Rhizobiaceae	Pseudaminobacter	uncultured_bacterium	2.35208	10.5766	4.04412	0.0443255	0.0750021
zOTU_554	Bacteria	Proteobacteria	Alphaproteobacteria	Rhizobiales	Rhizobiaceae	Allorhizobium-Neorhizobium-Pararhizobium-Rhizobium	Rhizobium_sp._NT-26	2.35187	10.5771	4.04335	0.0443456	0.0750021
zOTU_2519	Bacteria	Proteobacteria	Alphaproteobacteria	Tistrellales	Geminicoccaceae	uncultured	uncultured_bacterium	2.35187	10.5771	4.04335	0.0443456	0.0750021
zOTU_1735	Bacteria	Proteobacteria	Gammaproteobacteria	PLTA13	uncultured_bacterium	Unassigned	Unassigned	2.35187	10.5771	4.04335	0.0443456	0.0750021
zOTU_1212	Bacteria	Proteobacteria	Alphaproteobacteria	Rhizobiales	Rhizobiaceae	Allorhizobium-Neorhizobium-Pararhizobium-Rhizobium	metagenome	2.35121	10.5764	4.04224	0.0443749	0.0750021
zOTU_683	Bacteria	Actinobacteriota	Actinobacteria	Micrococcales	Micrococcaceae	Arthrobacter	Arthrobacter_pascens	2.34789	10.5749	4.03554	0.0445515	0.0750021
zOTU_1589	Bacteria	Proteobacteria	Alphaproteobacteria	Caulobacterales	Caulobacteraceae	Caulobacter	Caulobacter_henricii	2.34726	10.5745	4.03426	0.0445852	0.0750021
zOTU_2196	Bacteria	Actinobacteriota	Actinobacteria	Micrococcales	Microbacteriaceae	Microbacterium	Microbacterium_sp._Root166	2.34726	10.5745	4.03426	0.0445852	0.0750021
zOTU_1345	Bacteria	Actinobacteriota	Actinobacteria	Micrococcales	Intrasporangiaceae	uncultured	Terrabacter_sp._8-140	2.34726	10.5745	4.03426	0.0445852	0.0750021
zOTU_618	Bacteria	Bacteroidota	Bacteroidia	Cytophagales	Microscillaceae	uncultured	uncultured_bacterium	2.34726	10.5745	4.03426	0.0445852	0.0750021
zOTU_1734	Bacteria	Actinobacteriota	Actinobacteria	Streptomycetales	Streptomycetaceae	Streptomyces	Streptomyces_sp._Ref20	2.34456	10.5733	4.02877	0.0447305	0.0750021
zOTU_1223	Bacteria	Planctomycetota	Planctomycetes	Gemmatales	Gemmataceae	uncultured	uncultured_soil_bacterium	2.34392	10.573	4.0275	0.0447642	0.0750021
zOTU_879	Bacteria	Proteobacteria	Alphaproteobacteria	Rhodospirillales	uncultured	uncultured_bacterium	uncultured_bacterium	2.34392	10.573	4.0275	0.0447642	0.0750021
zOTU_1822	Bacteria	Proteobacteria	Alphaproteobacteria	Sphingomonadales	Sphingomonadaceae	Sphingopyxis	Sphingopyxis_macrogoltabida	2.34392	10.573	4.0275	0.0447642	0.0750021
zOTU_227	Bacteria	Proteobacteria	Alphaproteobacteria	Rhizobiales	Xanthobacteraceae	uncultured	uncultured_bacterium	-1.95906	11.6373	4.02264	0.0448935	0.0750021
zOTU_2199	Bacteria	Proteobacteria	Alphaproteobacteria	Rhizobiales	Rhizobiaceae	Allorhizobium-Neorhizobium-Pararhizobium-Rhizobium	Rhizobium_sullae	2.34061	10.5714	4.02084	0.0449413	0.0750021
zOTU_527	Bacteria	Proteobacteria	Alphaproteobacteria	Rhizobiales	Beijerinckiaceae	Microvirga	uncultured_bacterium	2.34061	10.5714	4.02084	0.0449413	0.0750021
zOTU_357	Bacteria	Firmicutes	Bacilli	Bacillales	Bacillaceae	Bacillus	Bacillus_sp._LMG_20241	1.94507	12.0105	3.86128	0.0494126	0.0801326
zOTU_479	Bacteria	Proteobacteria	Gammaproteobacteria	Gammaproteobacteria_Incertae_Sedis	Unknown_Family	Acidibacter	uncultured_bacterium	-1.86384	11.4508	3.77855	0.0519138	0.0801326
zOTU_350	Bacteria	Proteobacteria	Alphaproteobacteria	Sphingomonadales	Sphingomonadaceae	uncultured	uncultured_bacterium	-1.84215	11.298	3.77388	0.0520588	0.0801326
zOTU_2518	Bacteria	Verrucomicrobiota	Verrucomicrobiae	Opitutales	Opitutaceae	Lacunisphaera	Opitutus_sp._GAS368	-2.29789	10.5756	3.76124	0.0524537	0.0801326
zOTU_1230	Bacteria	Patescibacteria	Saccharimonadia	Saccharimonadales	LWQ8	bacterium_LWQ8	Unassigned	-2.29789	10.5756	3.76124	0.0524537	0.0801326
zOTU_1961	Bacteria	Proteobacteria	Alphaproteobacteria	Micavibrionales	Micavibrionaceae	uncultured	uncultured_bacterium	-2.29789	10.5756	3.76124	0.0524537	0.0801326
zOTU_2374	Bacteria	Patescibacteria	Saccharimonadia	Saccharimonadales	uncultured_bacterium	Unassigned	Unassigned	-2.29789	10.5756	3.76124	0.0524537	0.0801326
zOTU_487	Bacteria	Bacteroidota	Bacteroidia	Chitinophagales	Chitinophagaceae	Niastella	Niastella_populi	-2.29789	10.5756	3.76124	0.0524537	0.0801326
zOTU_2263	Bacteria	Planctomycetota	Planctomycetes	Gemmatales	Gemmataceae	Gemmata	uncultured_bacterium	-2.2973	10.5754	3.7601	0.0524895	0.0801326
zOTU_2156	Bacteria	Patescibacteria	Saccharimonadia	Saccharimonadales	Saccharimonadaceae	TM7a	uncultured_bacterium	-2.2973	10.5754	3.7601	0.0524895	0.0801326
zOTU_1549	Bacteria	Proteobacteria	Gammaproteobacteria	Burkholderiales	Nitrosomonadaceae	MND1	uncultured_bacterium	-2.2973	10.5754	3.7601	0.0524895	0.0801326
zOTU_2285	Bacteria	Planctomycetota	Planctomycetes	Gemmatales	Gemmataceae	Gemmata	uncultured_bacterium	-2.29667	10.5751	3.75887	0.052528	0.0801326
zOTU_1982	Bacteria	Proteobacteria	Alphaproteobacteria	Tistrellales	Geminicoccaceae	uncultured	uncultured_bacterium	-2.29667	10.5751	3.75887	0.052528	0.0801326
zOTU_979	Bacteria	Proteobacteria	Alphaproteobacteria	Rhizobiales	Devosiaceae	uncultured	metagenome	-1.8397	11.3001	3.75865	0.0525349	0.0801326
zOTU_1102	Bacteria	Actinobacteriota	Actinobacteria	Micrococcales	Micrococcaceae	Pseudarthrobacter	Arthrobacter_pascens	-2.29566	10.5746	3.75692	0.0525894	0.0801326
zOTU_1231	Bacteria	Actinobacteriota	Actinobacteria	Streptosporangiales	Streptosporangiaceae	Nonomuraea	Nonomuraea_salmonea	-2.29566	10.5746	3.75692	0.0525894	0.0801326
zOTU_2491	Bacteria	Planctomycetota	Planctomycetes	Gemmatales	Gemmataceae	Fimbriiglobus	uncultured_bacterium	-2.29502	10.5743	3.75569	0.0526279	0.0801326
zOTU_1585	Bacteria	Proteobacteria	Gammaproteobacteria	Burkholderiales	Oxalobacteraceae	Noviherbaspirillum	uncultured_bacterium	-2.29502	10.5743	3.75569	0.0526279	0.0801326
zOTU_1995	Bacteria	Bacteroidota	Bacteroidia	Chitinophagales	Chitinophagaceae	Flavisolibacter	uncultured_bacterium	-2.29502	10.5743	3.75569	0.0526279	0.0801326
zOTU_1473	Bacteria	Proteobacteria	Alphaproteobacteria	Sphingomonadales	Sphingomonadaceae	Sphingomonas	Sphingomonas_sp.	-2.29502	10.5743	3.75569	0.0526279	0.0801326
zOTU_2552	Bacteria	Bacteroidota	Bacteroidia	Chitinophagales	Chitinophagaceae	Flavisolibacter	uncultured_Bacteroidetes_bacterium	-2.29443	10.574	3.75456	0.0526637	0.0801326
zOTU_1375	Bacteria	Proteobacteria	Gammaproteobacteria	Xanthomonadales	Xanthomonadaceae	Luteimonas	Luteimonas_cucumeris	-2.29443	10.574	3.75456	0.0526637	0.0801326
zOTU_1862	Bacteria	Proteobacteria	Alphaproteobacteria	Rhizobiales	Xanthobacteraceae	Bradyrhizobium	Bradyrhizobium_sp.	-2.29443	10.574	3.75456	0.0526637	0.0801326
zOTU_987	Bacteria	Proteobacteria	Alphaproteobacteria	Rhizobiales	Xanthobacteraceae	Pseudolabrys	uncultured_bacterium	-2.2931	10.5735	3.75196	0.0527455	0.0801326
zOTU_2178	Bacteria	Proteobacteria	Alphaproteobacteria	Sphingomonadales	Sphingomonadaceae	Altererythrobacter	uncultured_bacterium	-2.2931	10.5735	3.75196	0.0527455	0.0801326
zOTU_1054	Bacteria	Gemmatimonadota	Gemmatimonadetes	Gemmatimonadales	Gemmatimonadaceae	uncultured	metagenome	-2.2931	10.5735	3.75196	0.0527455	0.0801326
zOTU_1989	Bacteria	Acidobacteriota	Vicinamibacteria	Vicinamibacterales	Vicinamibacteraceae	uncultured_bacterium	Unassigned	-2.2931	10.5735	3.75196	0.0527455	0.0801326
zOTU_2053	Bacteria	Acidobacteriota	Vicinamibacteria	Vicinamibacterales	Vicinamibacteraceae	uncultured_bacterium	Unassigned	-2.2931	10.5735	3.75196	0.0527455	0.0801326
zOTU_2542	Bacteria	Proteobacteria	Alphaproteobacteria	Micavibrionales	uncultured	uncultured_bacterium	Unassigned	-2.2931	10.5735	3.75196	0.0527455	0.0801326
zOTU_1559	Bacteria	Proteobacteria	Alphaproteobacteria	Caulobacterales	Hyphomonadaceae	SWB02	uncultured_bacterium	-2.2931	10.5735	3.75196	0.0527455	0.0801326
zOTU_1857	Bacteria	Proteobacteria	Gammaproteobacteria	Xanthomonadales	Rhodanobacteraceae	Ahniella	uncultured_bacterium	-2.29246	10.5732	3.75074	0.052784	0.0801326
zOTU_950	Bacteria	Proteobacteria	Alphaproteobacteria	Sphingomonadales	Sphingomonadaceae	Sphingomonas	Sphingomonas_sp.	-2.29246	10.5732	3.75074	0.052784	0.0801326
zOTU_853	Bacteria	Proteobacteria	Alphaproteobacteria	Rhizobiales	Rhizobiaceae	Ciceribacter	uncultured_Alphaproteobacteria_bacterium	-2.29246	10.5732	3.75074	0.052784	0.0801326
zOTU_2367	Bacteria	Proteobacteria	Alphaproteobacteria	Rhizobiales	Rhizobiaceae	Allorhizobium-Neorhizobium-Pararhizobium-Rhizobium	Rhizobium_sp._ENF4	-2.29246	10.5732	3.75074	0.052784	0.0801326
zOTU_1436	Bacteria	Planctomycetota	Phycisphaerae	Tepidisphaerales	WD2101_soil_group	uncultured_bacterium	Unassigned	-2.29207	10.5728	3.75008	0.0528051	0.0801326
zOTU_1945	Bacteria	Proteobacteria	Alphaproteobacteria	Sphingomonadales	Sphingomonadaceae	uncultured	uncultured_soil_bacterium	-2.29207	10.5728	3.75008	0.0528051	0.0801326
zOTU_880	Bacteria	Proteobacteria	Alphaproteobacteria	Sphingomonadales	Sphingomonadaceae	Sphingomonas	uncultured_Sphingomonas_sp.	-2.29207	10.5728	3.75008	0.0528051	0.0801326
zOTU_705	Bacteria	Proteobacteria	Alphaproteobacteria	Tistrellales	Geminicoccaceae	uncultured	uncultured_bacterium	-2.29207	10.5728	3.75008	0.0528051	0.0801326
zOTU_2443	Bacteria	Verrucomicrobiota	Verrucomicrobiae	Opitutales	Opitutaceae	Opitutus	uncultured_bacterium	-2.29207	10.5728	3.75008	0.0528051	0.0801326
zOTU_1812	Bacteria	Nitrospirota	Nitrospiria	Nitrospirales	Nitrospiraceae	Nitrospira	uncultured_bacterium	-2.29207	10.5728	3.75008	0.0528051	0.0801326
zOTU_2448	Bacteria	Proteobacteria	Gammaproteobacteria	Burkholderiales	TRA3-20	uncultured_bacterium	Unassigned	-2.29207	10.5728	3.75008	0.0528051	0.0801326
zOTU_2409	Bacteria	Proteobacteria	Alphaproteobacteria	Caulobacterales	Caulobacteraceae	Phenylobacterium	uncultured_Phenylobacterium_sp.	-2.29207	10.5728	3.75008	0.0528051	0.0801326
zOTU_2474	Bacteria	Planctomycetota	Phycisphaerae	Phycisphaerales	Phycisphaeraceae	SM1A02	metagenome	-2.29207	10.5728	3.75008	0.0528051	0.0801326
zOTU_1971	Bacteria	Proteobacteria	Alphaproteobacteria	Azospirillales	Azospirillaceae	Skermanella	uncultured_bacterium	-2.29207	10.5728	3.75008	0.0528051	0.0801326
zOTU_1892	Bacteria	Gemmatimonadota	Gemmatimonadetes	Gemmatimonadales	Gemmatimonadaceae	Gemmatimonas	uncultured_Gemmatimonadetes_bacterium	-2.29207	10.5728	3.75008	0.0528051	0.0801326
zOTU_2381	Bacteria	Proteobacteria	Gammaproteobacteria	Burkholderiales	TRA3-20	uncultured_bacterium	Unassigned	-2.29207	10.5728	3.75008	0.0528051	0.0801326
zOTU_2379	Bacteria	Bacteroidota	Bacteroidia	Cytophagales	Microscillaceae	uncultured	uncultured_bacterium	-2.29207	10.5728	3.75008	0.0528051	0.0801326
zOTU_2392	Bacteria	Myxococcota	Polyangia	Polyangiales	BIrii41	metagenome	Unassigned	-2.29207	10.5728	3.75008	0.0528051	0.0801326
zOTU_2387	Bacteria	Planctomycetota	OM190	uncultured_bacterium	Unassigned	Unassigned	Unassigned	-2.29207	10.5728	3.75008	0.0528051	0.0801326
zOTU_1552	Bacteria	Patescibacteria	Saccharimonadia	Saccharimonadales	uncultured_bacterium	uncultured_Candidatus_Saccharibacteria_bacterium	Unassigned	-2.29207	10.5728	3.75008	0.0528051	0.0801326
zOTU_1479	Bacteria	Acidobacteriota	Vicinamibacteria	Vicinamibacterales	uncultured	uncultured_Acidobacteriaceae_bacterium	Unassigned	-2.29207	10.5728	3.75008	0.0528051	0.0801326
zOTU_1344	Bacteria	Gemmatimonadota	Gemmatimonadetes	Gemmatimonadales	Gemmatimonadaceae	uncultured	uncultured_Gemmatimonadales_bacterium	-2.29207	10.5728	3.75008	0.0528051	0.0801326
zOTU_501	Bacteria	Proteobacteria	Alphaproteobacteria	Rhizobiales	uncultured	uncultured_bacterium	Rhodovibrio_sodomensis	-2.29187	10.5729	3.74961	0.0528199	0.0801326
zOTU_1352	Bacteria	Acidobacteriota	Vicinamibacteria	Vicinamibacterales	Vicinamibacteraceae	uncultured_bacterium	Unassigned	-2.29187	10.5729	3.74961	0.0528199	0.0801326
zOTU_2386	Bacteria	Proteobacteria	Alphaproteobacteria	Ferrovibrionales	Ferrovibrionaceae	Ferrovibrio	Phaeospirillum_sp._I08B-942	-2.29043	10.5721	3.74691	0.0529052	0.0801326
zOTU_1714	Bacteria	Proteobacteria	Alphaproteobacteria	Rhodospirillales	Magnetospiraceae	uncultured	metagenome	-2.29043	10.5721	3.74691	0.0529052	0.0801326
zOTU_2536	Bacteria	Planctomycetota	Phycisphaerae	Phycisphaerales	Phycisphaeraceae	SM1A02	uncultured_bacterium	-2.29023	10.5721	3.74644	0.05292	0.0801326
zOTU_1644	Bacteria	Proteobacteria	Alphaproteobacteria	Caulobacterales	Caulobacteraceae	Caulobacter	metagenome	-2.29023	10.5721	3.74644	0.05292	0.0801326
zOTU_2566	Bacteria	Bacteroidota	Bacteroidia	Chitinophagales	Chitinophagaceae	Ferruginibacter	uncultured_bacterium	-2.29023	10.5721	3.74644	0.05292	0.0801326
zOTU_797	Bacteria	Proteobacteria	Alphaproteobacteria	Rhizobiales	Rhizobiaceae	Allorhizobium-Neorhizobium-Pararhizobium-Rhizobium	Rhizobium_sp._ML102	-2.29023	10.5721	3.74644	0.05292	0.0801326
zOTU_312	Bacteria	Proteobacteria	Gammaproteobacteria	Xanthomonadales	Xanthomonadaceae	Luteimonas	uncultured_bacterium	-2.29023	10.5721	3.74644	0.05292	0.0801326
zOTU_1655	Bacteria	Acidobacteriota	Vicinamibacteria	Vicinamibacterales	Vicinamibacteraceae	uncultured	uncultured_bacterium	-2.29023	10.5721	3.74644	0.05292	0.0801326
zOTU_455	Bacteria	Proteobacteria	Alphaproteobacteria	Dongiales	Dongiaceae	Dongia	uncultured_Rhodospirillaceae_bacterium	-2.29023	10.5721	3.74644	0.05292	0.0801326
zOTU_661	Bacteria	Actinobacteriota	Actinobacteria	Streptomycetales	Streptomycetaceae	Streptomyces	Streptomyces_cattleya_NRRL_8057_=_DSM_46488	-2.29023	10.5721	3.74644	0.05292	0.0801326
zOTU_2299	Bacteria	Firmicutes	Thermoanaerobacteria	Thermoanaerobacterales	Thermoanaerobacteraceae	Caldanaerobius	uncultured_Thermoanaerobacterales_bacterium	-2.29023	10.5721	3.74644	0.05292	0.0801326
zOTU_1802	Bacteria	Acidobacteriota	Blastocatellia	Blastocatellales	Blastocatellaceae	uncultured	uncultured_bacterium	-2.28984	10.5718	3.74578	0.0529411	0.0801326
zOTU_831	Bacteria	Firmicutes	Bacilli	Bacillales	Bacillaceae	Bacillus	Bacillus_fengqiuensis	-2.28984	10.5718	3.74578	0.0529411	0.0801326
zOTU_1924	Bacteria	Proteobacteria	Alphaproteobacteria	Sphingomonadales	Sphingomonadaceae	Novosphingobium	uncultured_bacterium	-2.28787	10.5709	3.74198	0.0530615	0.0801326
zOTU_2461	Bacteria	Planctomycetota	Phycisphaerae	Tepidisphaerales	WD2101_soil_group	uncultured_bacterium	Unassigned	-2.28787	10.5709	3.74198	0.0530615	0.0801326
zOTU_1808	Bacteria	Fibrobacterota	Fibrobacteria	Fibrobacterales	Fibrobacteraceae	possible_genus_04	uncultured_bacterium	-2.28787	10.5709	3.74198	0.0530615	0.0801326
zOTU_877	Bacteria	Proteobacteria	Alphaproteobacteria	Rhodobacterales	Rhodobacteraceae	Rubellimicrobium	uncultured_bacterium	-2.28728	10.5707	3.74085	0.0530974	0.0801326
zOTU_1906	Bacteria	Acidobacteriota	Acidobacteriae	PAUC26f	metagenome	Unassigned	Unassigned	-2.28728	10.5707	3.74085	0.0530974	0.0801326
zOTU_1293	Bacteria	Methylomirabilota	Methylomirabilia	Rokubacteriales	uncultured_bacterium	Unassigned	Unassigned	-2.28665	10.5704	3.73964	0.053136	0.0801326
zOTU_1543	Bacteria	Proteobacteria	Alphaproteobacteria	Tistrellales	Geminicoccaceae	uncultured	uncultured_bacterium	-2.28665	10.5704	3.73964	0.053136	0.0801326
zOTU_928	Bacteria	Actinobacteriota	Actinobacteria	Propionibacteriales	Nocardioidaceae	Kribbella	Kribbella_soli	-2.28665	10.5704	3.73964	0.053136	0.0801326
zOTU_2232	Bacteria	Proteobacteria	Gammaproteobacteria	Burkholderiales	Nitrosomonadaceae	MND1	uncultured_bacterium	-2.28665	10.5704	3.73964	0.053136	0.0801326
zOTU_959	Bacteria	Proteobacteria	Alphaproteobacteria	Rhizobiales	Rhizobiaceae	Mesorhizobium	Mesorhizobium_sp._PETBA13	-2.28564	10.5699	3.7377	0.0531976	0.0801326
zOTU_323	Bacteria	Proteobacteria	Gammaproteobacteria	Xanthomonadales	Rhodanobacteraceae	Dokdonella	Dokdonella_immobilis	-2.28501	10.5696	3.73649	0.0532362	0.0801326
zOTU_1586	Bacteria	Actinobacteriota	Actinobacteria	Micrococcales	Promicromonosporaceae	Promicromonospora	Promicromonospora_umidemergens	-2.28501	10.5696	3.73649	0.0532362	0.0801326
zOTU_2591	Bacteria	Proteobacteria	Alphaproteobacteria	Sphingomonadales	Sphingomonadaceae	Altererythrobacter	uncultured_bacterium	-2.28501	10.5696	3.73649	0.0532362	0.0801326
zOTU_1797	Bacteria	Proteobacteria	Alphaproteobacteria	Rhizobiales	Devosiaceae	Devosia	uncultured_bacterium	-2.28501	10.5696	3.73649	0.0532362	0.0801326
zOTU_496	Bacteria	Proteobacteria	Gammaproteobacteria	Xanthomonadales	Rhodanobacteraceae	Dokdonella	uncultured_bacterium	-2.28442	10.5693	3.73536	0.0532722	0.0801326
zOTU_1252	Bacteria	Sumerlaeota	Sumerlaeia	Sumerlaeales	Sumerlaeaceae	Sumerlaea	uncultured_bacterium	1.80727	11.2578	3.67351	0.0552836	0.0830583
zOTU_169	Bacteria	Proteobacteria	Alphaproteobacteria	Rhizobiales	Xanthobacteraceae	Bradyrhizobium	Bradyrhizobium_sp.	-1.85524	11.6087	3.64931	0.0560923	0.0841182
zOTU_299	Bacteria	Proteobacteria	Gammaproteobacteria	Xanthomonadales	Xanthomonadaceae	Pseudoxanthomonas	Pseudoxanthomonas_japonensis	1.80185	11.2613	3.64751	0.056153	0.0841182
zOTU_1208	Bacteria	Actinobacteriota	Acidimicrobiia	Actinomarinales	uncultured	uncultured_bacterium	Unassigned	-1.81163	11.3003	3.64639	0.056191	0.0841182
zOTU_333	Bacteria	Proteobacteria	Gammaproteobacteria	Xanthomonadales	Xanthomonadaceae	Lysobacter	Lysobacter_dokdonensis	1.79442	11.2586	3.62196	0.0570217	0.0852598
zOTU_839	Bacteria	Proteobacteria	Alphaproteobacteria	Sphingomonadales	Sphingomonadaceae	Sphingomonas	uncultured_bacterium	1.77966	11.5114	3.47372	0.062351	0.0931168
zOTU_8	Bacteria	Actinobacteriota	Actinobacteria	Micrococcales	Micrococcaceae	Pseudarthrobacter	Pseudarthrobacter_oxydans	1.84006	12.1803	3.44498	0.0634444	0.0946366
zOTU_532	Bacteria	Proteobacteria	Alphaproteobacteria	Rhizobiales	Methyloligellaceae	uncultured	uncultured_bacterium	-1.75624	11.4264	3.38981	0.0656003	0.0977359
zOTU_1474	Bacteria	Firmicutes	Bacilli	Bacillales	Bacillaceae	Bacillus	Bacillus_niacini	1.76002	11.0928	3.26022	0.0709797	0.105624
zOTU_21	Bacteria	Proteobacteria	Gammaproteobacteria	Xanthomonadales	Rhodanobacteraceae	Rhodanobacter	Rhodanobacter_panaciterrae	-1.82544	12.8094	3.25827	0.071064	0.105624
zOTU_60	Bacteria	Actinobacteriota	Actinobacteria	Micrococcales	Intrasporangiaceae	Janibacter	Janibacter_anophelis	-1.74351	11.8535	3.2029	0.0735078	0.109127
zOTU_190	Bacteria	Firmicutes	Clostridia	Peptostreptococcales-Tissierellales	Peptostreptococcaceae	Romboutsia	Romboutsia_ilealis	1.77504	12.5141	3.12673	0.0770182	0.114203
zOTU_126	Bacteria	Proteobacteria	Gammaproteobacteria	Burkholderiales	Nitrosomonadaceae	IS-44	uncultured_bacterium	-1.65251	11.4755	3.04178	0.0811471	0.120182
zOTU_173	Bacteria	Proteobacteria	Gammaproteobacteria	Xanthomonadales	Xanthomonadaceae	Lysobacter	uncultured_bacterium	1.62977	11.4585	2.96925	0.0848613	0.125534
zOTU_302	Bacteria	Proteobacteria	Alphaproteobacteria	Rhizobiales	Devosiaceae	Devosia	uncultured_bacterium	-1.70037	12.4475	2.90658	0.088219	0.130347
zOTU_884	Bacteria	Acidobacteriota	Vicinamibacteria	Vicinamibacterales	Vicinamibacteraceae	uncultured_bacterium	Unassigned	-1.5928	11.3356	2.88923	0.0891735	0.131602
zOTU_470	Bacteria	Bacteroidota	Bacteroidia	Chitinophagales	Chitinophagaceae	Niastella	metagenome	-1.63583	11.9513	2.82857	0.0926006	0.136499
zOTU_1320	Bacteria	Proteobacteria	Alphaproteobacteria	Azospirillales	Azospirillaceae	Skermanella	uncultured_Alphaproteobacteria_bacterium	1.57393	11.1698	2.82341	0.0928987	0.136777
zOTU_473	Bacteria	Proteobacteria	Gammaproteobacteria	Burkholderiales	Comamonadaceae	Ramlibacter	Ramlibacter_sp.	1.57523	11.3212	2.81993	0.0931007	0.136913
zOTU_220	Bacteria	Proteobacteria	Alphaproteobacteria	Caulobacterales	Caulobacteraceae	Caulobacter	uncultured_bacterium	-1.56006	11.2051	2.74568	0.0975178	0.14324
zOTU_695	Bacteria	Proteobacteria	Alphaproteobacteria	Rhizobiales	Xanthobacteraceae	Bradyrhizobium	uncultured_bacterium	-1.55103	11.2013	2.71803	0.0992206	0.14557
zOTU_211	Bacteria	Actinobacteriota	Actinobacteria	Streptomycetales	Streptomycetaceae	Streptomyces	Streptomyces_bryophytorum	-1.53873	11.3341	2.70348	0.100129	0.146731
zOTU_46	Bacteria	Proteobacteria	Gammaproteobacteria	Xanthomonadales	Xanthomonadaceae	Lysobacter	uncultured_bacterium	1.64037	12.6045	2.68848	0.101076	0.147945
zOTU_480	Bacteria	Proteobacteria	Alphaproteobacteria	Sphingomonadales	Sphingomonadaceae	Sphingomonas	uncultured_bacterium	1.59554	11.0351	2.66394	0.102646	0.150068
zOTU_2424	Bacteria	Patescibacteria	Saccharimonadia	Saccharimonadales	YM_S32_TM7_50_20	uncultured_bacterium	Unassigned	-1.58751	11.0717	2.64215	0.104063	0.151961
zOTU_397	Bacteria	Myxococcota	Polyangia	Haliangiales	Haliangiaceae	Haliangium	uncultured_bacterium	-1.585	11.0625	2.63817	0.104324	0.152164
zOTU_561	Bacteria	Gemmatimonadota	Gemmatimonadetes	Gemmatimonadales	Gemmatimonadaceae	uncultured	uncultured_bacterium	1.58125	11.0333	2.62008	0.105519	0.153728
zOTU_1311	Bacteria	Myxococcota	Polyangia	Haliangiales	Haliangiaceae	Haliangium	uncultured_bacterium	-1.5772	11.0665	2.6119	0.106065	0.154343
zOTU_300	Bacteria	Proteobacteria	Alphaproteobacteria	Rhizobiales	Rhizobiaceae	Ensifer	Ensifer_meliloti	1.51105	11.1504	2.58127	0.108135	0.157172
zOTU_494	Bacteria	Firmicutes	Bacilli	Bacillales	Bacillaceae	Bacillus	Bacillus_drentensis	1.4822	11.4923	2.47954	0.115336	0.167445
zOTU_1779	Bacteria	Actinobacteriota	Acidimicrobiia	Microtrichales	Iamiaceae	Iamia	uncultured_bacterium	-1.4739	11.5261	2.43999	0.118277	0.171515
zOTU_2378	Bacteria	Proteobacteria	Gammaproteobacteria	Burkholderiales	Nitrosomonadaceae	MND1	uncultured_bacterium	-1.46581	11.1774	2.42272	0.119587	0.173214
zOTU_245	Bacteria	Proteobacteria	Gammaproteobacteria	Burkholderiales	Nitrosomonadaceae	MND1	uncultured_bacterium	-1.4997	11.9213	2.39998	0.121336	0.175545
zOTU_704	Bacteria	Proteobacteria	Gammaproteobacteria	Burkholderiales	Comamonadaceae	uncultured	uncultured_bacterium	-1.41034	11.2814	2.31391	0.128221	0.18529
zOTU_50	Bacteria	Proteobacteria	Alphaproteobacteria	Rhizobiales	Rhizobiaceae	[Rhizobium]_sphaerophysae_group	Rhizobium_sphaerophysae	1.37983	11.3411	2.26318	0.132482	0.191227
zOTU_1997	Bacteria	Proteobacteria	Alphaproteobacteria	Micropepsales	Micropepsaceae	uncultured	uncultured_bacterium	-1.38964	11.2729	2.25793	0.132932	0.191655
zOTU_147	Bacteria	Proteobacteria	Gammaproteobacteria	Burkholderiales	Comamonadaceae	Ramlibacter	uncultured_bacterium	1.45621	12.1213	2.23286	0.135103	0.194561
zOTU_539	Bacteria	Actinobacteriota	Thermoleophilia	Solirubrobacterales	67-14	uncultured_bacterium	Unassigned	-1.37923	11.2688	2.22723	0.135597	0.195047
zOTU_1238	Bacteria	Actinobacteriota	Actinobacteria	Streptomycetales	Streptomycetaceae	Streptomyces	Streptomyces_bungoensis	-1.4555	11.024	2.20138	0.137887	0.198114
zOTU_255	Bacteria	Proteobacteria	Alphaproteobacteria	Rhizobiales	Xanthobacteraceae	Pseudolabrys	uncultured_bacterium	-1.43946	11.0329	2.15468	0.142136	0.20385
zOTU_828	Bacteria	Proteobacteria	Gammaproteobacteria	Gammaproteobacteria_Incertae_Sedis	Unknown_Family	Acidibacter	uncultured_bacterium	-1.43902	11.0245	2.15393	0.142206	0.20385
zOTU_234	Bacteria	Proteobacteria	Alphaproteobacteria	Rhizobiales	Devosiaceae	Devosia	uncultured_bacterium	-1.41566	11.948	2.15206	0.142379	0.203864
zOTU_2619	Bacteria	Proteobacteria	Alphaproteobacteria	Rhizobiales	Beijerinckiaceae	Microvirga	Microvirga_sp.	1.43063	10.9896	2.11325	0.146028	0.208851
zOTU_148	Bacteria	Bacteroidota	Bacteroidia	Chitinophagales	Chitinophagaceae	Flavitalea	Flavitalea_sp.	-1.36843	11.5996	2.0862	0.148635	0.212336
zOTU_117	Bacteria	Proteobacteria	Alphaproteobacteria	Rhizobiales	Rhizobiaceae	Mesorhizobium	Mesorhizobium_loti	-1.32687	11.3723	2.03894	0.153317	0.218774
zOTU_2604	Bacteria	Acidobacteriota	Vicinamibacteria	Vicinamibacterales	uncultured	uncultured_bacterium	Unassigned	-1.33896	11.1447	2.01941	0.155299	0.221256
zOTU_736	Bacteria	Actinobacteriota	Actinobacteria	Propionibacteriales	Nocardioidaceae	Nocardioides	Nocardioides_sp.	-1.33695	11.1245	2.01833	0.15541	0.221256
zOTU_1926	Bacteria	Actinobacteriota	Thermoleophilia	Gaiellales	Gaiellaceae	Gaiella	uncultured_actinobacterium	-1.33335	11.1401	2.00437	0.156846	0.223046
zOTU_336	Bacteria	Proteobacteria	Alphaproteobacteria	Rhizobiales	Methyloligellaceae	uncultured	uncultured_bacterium	-1.30934	11.3717	1.9868	0.158676	0.225392
zOTU_2496	Bacteria	Proteobacteria	Gammaproteobacteria	Burkholderiales	Oxalobacteraceae	Massilia	uncultured_bacterium	1.3291	11.7959	1.94279	0.163365	0.23179
zOTU_85	Bacteria	Proteobacteria	Gammaproteobacteria	Burkholderiales	Comamonadaceae	uncultured	uncultured_bacterium	-1.31734	11.6677	1.9275	0.165032	0.23389
zOTU_44	Bacteria	Actinobacteriota	Actinobacteria	Streptomycetales	Streptomycetaceae	Streptomyces	Streptomyces_cattleya_NRRL_8057_=_DSM_46488	-1.33559	12.0481	1.90796	0.16719	0.236679
zOTU_120	Bacteria	Proteobacteria	Alphaproteobacteria	Rhodobacterales	Rhodobacteraceae	Paracoccus	uncultured_bacterium	-1.26885	11.4594	1.85073	0.173698	0.245614
zOTU_10	Bacteria	Proteobacteria	Gammaproteobacteria	Xanthomonadales	Rhodanobacteraceae	Rhodanobacter	Rhodanobacter_sp._C01	-1.35483	12.9367	1.8475	0.174075	0.245868
zOTU_25	Bacteria	Proteobacteria	Gammaproteobacteria	Xanthomonadales	Rhodanobacteraceae	Chujaibacter	uncultured_gamma_proteobacterium	1.3369	12.4753	1.84395	0.174489	0.246175
zOTU_36	Bacteria	Proteobacteria	Gammaproteobacteria	Xanthomonadales	Rhodanobacteraceae	Rhodanobacter	Rhodanobacter_spathiphylli	-1.33065	12.3592	1.84065	0.174875	0.246442
zOTU_1423	Bacteria	Proteobacteria	Alphaproteobacteria	Sphingomonadales	Sphingomonadaceae	Altererythrobacter	Altererythrobacter_sp._YJ20	-1.25064	11.2423	1.83457	0.175589	0.247169
zOTU_344	Bacteria	Proteobacteria	Gammaproteobacteria	Xanthomonadales	Xanthomonadaceae	Lysobacter	uncultured_bacterium	1.24632	11.4045	1.82727	0.17645	0.248102
zOTU_2193	Bacteria	Chloroflexi	KD4-96	uncultured_bacterium	Unassigned	Unassigned	Unassigned	-1.28461	11.8027	1.81842	0.177502	0.249301
zOTU_93	Bacteria	Proteobacteria	Gammaproteobacteria	Burkholderiales	Nitrosomonadaceae	IS-44	uncultured_bacterium	-1.23788	11.4224	1.78609	0.181404	0.254495
zOTU_6	Bacteria	Bacteroidota	Bacteroidia	Chitinophagales	Chitinophagaceae	Niastella	uncultured_bacterium	-1.33079	13.2521	1.75894	0.184757	0.258559
zOTU_139	Bacteria	Actinobacteriota	Actinobacteria	Micrococcales	Microbacteriaceae	uncultured	Microbacteriaceae_sp._CFH_S0763	-1.22548	11.4144	1.75865	0.184793	0.258559
zOTU_560	Bacteria	Proteobacteria	Gammaproteobacteria	Burkholderiales	Nitrosomonadaceae	Ellin6067	uncultured_bacterium	-1.25517	11.0956	1.75762	0.184921	0.258559
zOTU_1276	Bacteria	Proteobacteria	Alphaproteobacteria	Rhizobiales	Rhizobiales_Incertae_Sedis	Bauldia	uncultured_bacterium	-1.29867	10.9864	1.7277	0.188705	0.263554
zOTU_1439	Bacteria	Proteobacteria	Alphaproteobacteria	Rhizobiales	Xanthobacteraceae	uncultured	uncultured_bacterium	-1.29472	10.9918	1.71758	0.190005	0.265074
zOTU_76	Bacteria	Patescibacteria	Saccharimonadia	Saccharimonadales	uncultured_bacterium	Unassigned	Unassigned	1.20826	11.4791	1.70652	0.191437	0.26664
zOTU_1022	Bacteria	Actinobacteriota	MB-A2-108	uncultured_bacterium	Unassigned	Unassigned	Unassigned	-1.23554	11.0975	1.70482	0.191659	0.26664
zOTU_282	Bacteria	Proteobacteria	Alphaproteobacteria	Sphingomonadales	Sphingomonadaceae	Sphingomonas	Sphingomonas_sp.	1.29655	10.9572	1.70399	0.191767	0.26664
zOTU_291	Bacteria	Proteobacteria	Alphaproteobacteria	Sphingomonadales	Sphingomonadaceae	Sphingomonas	uncultured_bacterium	-1.23093	11.0988	1.69271	0.193244	0.268272
zOTU_1350	Bacteria	Bacteroidota	Bacteroidia	Cytophagales	Microscillaceae	Ohtaekwangia	uncultured_bacterium	-1.23056	11.0987	1.69175	0.193371	0.268272
zOTU_1838	Bacteria	Actinobacteriota	Actinobacteria	Micrococcales	Micrococcaceae	Arthrobacter	Arthrobacter_sp._LMG_20239	1.2885	10.9499	1.6871	0.193984	0.268825
zOTU_258	Bacteria	Proteobacteria	Alphaproteobacteria	Sphingomonadales	Sphingomonadaceae	uncultured	uncultured_bacterium	-1.18424	11.2036	1.64758	0.199288	0.27587
zOTU_131	Bacteria	Proteobacteria	Gammaproteobacteria	Gammaproteobacteria_Incertae_Sedis	Unknown_Family	Acidibacter	uncultured_bacterium	-1.17651	11.3841	1.6386	0.200517	0.277264
zOTU_274	Bacteria	Bacteroidota	Bacteroidia	Chitinophagales	Saprospiraceae	uncultured	uncultured_bacterium	-1.17127	11.2187	1.60374	0.205375	0.283667
zOTU_2520	Bacteria	Firmicutes	Bacilli	Bacillales	Planococcaceae	Paenisporosarcina	Paenisporosarcina_macmurdoensis	-1.14941	11.3092	1.56932	0.210305	0.290156
zOTU_502	Bacteria	Proteobacteria	Gammaproteobacteria	Burkholderiales	Nitrosomonadaceae	Ellin6067	uncultured_bacterium	1.14084	11.1664	1.51297	0.218686	0.301387
zOTU_102	Bacteria	Myxococcota	Polyangia	Polyangiales	BIrii41	metagenome	Unassigned	-1.12829	11.4013	1.49497	0.221446	0.304854
zOTU_1353	Bacteria	Proteobacteria	Gammaproteobacteria	Burkholderiales	Alcaligenaceae	Bordetella	Achromobacter_sp._UR_7-01	1.12513	11.4422	1.49008	0.222204	0.305561
zOTU_162	Bacteria	Proteobacteria	Gammaproteobacteria	Burkholderiales	Comamonadaceae	Rhizobacter	uncultured_proteobacterium	-1.15961	11.9002	1.47612	0.224383	0.308219
zOTU_408	Bacteria	Proteobacteria	Gammaproteobacteria	Burkholderiales	Burkholderiaceae	Lautropia	uncultured_bacterium	1.10101	11.2499	1.46188	0.226632	0.310966
zOTU_394	Bacteria	Proteobacteria	Gammaproteobacteria	Burkholderiales	Rhodocyclaceae	Methyloversatilis	uncultured_bacterium	-1.08571	11.281	1.41309	0.234544	0.321469
zOTU_1972	Bacteria	Proteobacteria	Alphaproteobacteria	Azospirillales	Azospirillaceae	Skermanella	uncultured_bacterium	1.07044	11.2405	1.38963	0.238467	0.326488
zOTU_247	Bacteria	Proteobacteria	Gammaproteobacteria	Xanthomonadales	Xanthomonadaceae	Luteimonas	Luteimonas_mephitis	1.08157	11.4425	1.37908	0.240259	0.328277
zOTU_1730	Bacteria	Verrucomicrobiota	Verrucomicrobiae	Pedosphaerales	Pedosphaeraceae	uncultured	uncultured_bacterium	-1.11783	11.0676	1.37884	0.240299	0.328277
zOTU_2071	Bacteria	Actinobacteriota	Actinobacteria	Propionibacteriales	Nocardioidaceae	Kribbella	Kribbella_koreensis	-1.16469	10.9429	1.36877	0.242024	0.330273
zOTU_780	Bacteria	Proteobacteria	Alphaproteobacteria	Sphingomonadales	Sphingomonadaceae	Ellin6055	uncultured_bacterium	-1.16046	10.9383	1.36096	0.243371	0.331749
zOTU_265	Bacteria	Proteobacteria	Gammaproteobacteria	Xanthomonadales	Xanthomonadaceae	Luteimonas	Lysobacter_pocheonensis	1.10483	11.0373	1.3371	0.247546	0.337072
zOTU_576	Bacteria	Proteobacteria	Alphaproteobacteria	Rhizobiales	Rhizobiaceae	Allorhizobium-Neorhizobium-Pararhizobium-Rhizobium	Rhizobium_laguerreae	-1.14964	10.9452	1.33543	0.247841	0.337107
zOTU_593	Bacteria	Bacteroidota	Bacteroidia	Cytophagales	Microscillaceae	uncultured	uncultured_bacterium	-1.14872	10.9449	1.33351	0.248181	0.337203
zOTU_414	Bacteria	Bacteroidota	Bacteroidia	Cytophagales	Microscillaceae	uncultured	uncultured_bacterium	-1.04626	11.2672	1.32248	0.250147	0.339504
zOTU_875	Bacteria	Proteobacteria	Gammaproteobacteria	Xanthomonadales	Xanthomonadaceae	Arenimonas	uncultured_bacterium	-1.14372	10.9512	1.32083	0.250443	0.339537
zOTU_1537	Bacteria	Proteobacteria	Gammaproteobacteria	Pseudomonadales	211ds20	uncultured_bacterium	uncultured_bacterium	-1.09103	11.0681	1.31665	0.251195	0.340188
zOTU_490	Bacteria	Proteobacteria	Alphaproteobacteria	Rhizobiales	Rhizobiales_Incertae_Sedis	uncultured	uncultured_bacterium	-1.04503	11.184	1.27983	0.257931	0.348571
zOTU_164	Bacteria	Proteobacteria	Gammaproteobacteria	Burkholderiales	Comamonadaceae	Hydrogenophaga	Hydrogenophaga_intermedia	1.02871	11.3186	1.27958	0.257977	0.348571
zOTU_71	Bacteria	Actinobacteriota	Actinobacteria	Micrococcales	Micrococcaceae	Arthrobacter	Arthrobacter_globiformis	1.0314	11.3272	1.27827	0.258222	0.348571
zOTU_1832	Bacteria	Sumerlaeota	Sumerlaeia	Sumerlaeales	Sumerlaeaceae	Sumerlaea	uncultured_bacterium	1.11548	10.9095	1.24628	0.264263	0.356342
zOTU_2547	Bacteria	Proteobacteria	Alphaproteobacteria	Rhizobiales	Rhizobiaceae	Mesorhizobium	uncultured_bacterium	1.11302	10.9069	1.24236	0.265016	0.356972
zOTU_37	Bacteria	Proteobacteria	Gammaproteobacteria	Xanthomonadales	Xanthomonadaceae	Pseudoxanthomonas	Pseudoxanthomonas_japonensis	1.08041	12.2982	1.23842	0.265776	0.35761
zOTU_297	Bacteria	Bdellovibrionota	Oligoflexia	Oligoflexales	Oligoflexaceae	Oligoflexus	uncultured_bacterium	-0.981686	11.1374	1.12449	0.288953	0.388378
zOTU_709	Bacteria	Bacteroidota	Bacteroidia	Cytophagales	Microscillaceae	uncultured	uncultured_bacterium	-0.959413	11.4149	1.09967	0.294339	0.395193
zOTU_354	Bacteria	Proteobacteria	Gammaproteobacteria	Xanthomonadales	Xanthomonadaceae	Luteimonas	Luteimonas_cucumeris	0.968261	11.1088	1.08789	0.29694	0.398256
zOTU_118	Bacteria	Armatimonadota	Fimbriimonadia	Fimbriimonadales	Fimbriimonadaceae	metagenome	Unassigned	-0.95357	11.5155	1.06189	0.302784	0.405478
zOTU_292	Bacteria	Proteobacteria	Gammaproteobacteria	Burkholderiales	Nitrosomonadaceae	Ellin6067	uncultured_bacterium	-0.9881	11.0378	1.06106	0.302973	0.405478
zOTU_232	Bacteria	Proteobacteria	Gammaproteobacteria	Burkholderiales	Comamonadaceae	Caenimonas	uncultured_bacterium	0.99082	11.0049	1.04925	0.305681	0.408664
zOTU_2204	Bacteria	Proteobacteria	Gammaproteobacteria	Burkholderiales	Oxalobacteraceae	Massilia	uncultured_bacterium	0.993399	12.4742	1.03698	0.308524	0.412025
zOTU_840	Bacteria	Proteobacteria	Alphaproteobacteria	Rhizobiales	Hyphomicrobiaceae	Pedomicrobium	uncultured_bacterium	-0.968685	11.02	1.02342	0.311709	0.415834
zOTU_1004	Bacteria	Proteobacteria	Alphaproteobacteria	Rhizobiales	Xanthobacteraceae	uncultured	uncultured_bacterium	0.931431	11.1002	1.01153	0.314537	0.419159
zOTU_3	Bacteria	Bacteroidota	Bacteroidia	Chitinophagales	Chitinophagaceae	Niastella	uncultured_bacterium	-1.05106	14.1222	0.993757	0.318826	0.424422
zOTU_301	Bacteria	Bacteroidota	Bacteroidia	Chitinophagales	Saprospiraceae	uncultured	uncultured_bacterium	-0.90051	11.3308	0.983108	0.321433	0.427437
zOTU_578	Bacteria	Proteobacteria	Alphaproteobacteria	Caulobacterales	Hyphomonadaceae	SWB02	uncultured_Alphaproteobacteria_bacterium	0.955707	10.9933	0.98121	0.3219	0.427604
zOTU_346	Bacteria	Proteobacteria	Alphaproteobacteria	Rhizobiales	Methyloligellaceae	uncultured	uncultured_bacterium	-0.892421	11.2961	0.974527	0.323554	0.429308
zOTU_1575	Bacteria	Proteobacteria	Gammaproteobacteria	Burkholderiales	TRA3-20	uncultured_bacterium	Unassigned	-0.988944	10.9056	0.973255	0.32387	0.429308
zOTU_1398	Bacteria	Proteobacteria	Gammaproteobacteria	Gammaproteobacteria_Incertae_Sedis	Unknown_Family	Acidibacter	bacterium_Ellin5264	-0.982321	10.9032	0.96224	0.326623	0.432499
zOTU_1720	Bacteria	Proteobacteria	Gammaproteobacteria	Burkholderiales	Oxalobacteraceae	Noviherbaspirillum	uncultured_bacterium	-0.974594	10.904	0.948099	0.330204	0.436777
zOTU_1852	Bacteria	Planctomycetota	Planctomycetes	Pirellulales	Pirellulaceae	Blastopirellula	uncultured_Planctomycetaceae_bacterium	-0.958936	10.9058	0.919644	0.337568	0.445948
zOTU_585	Bacteria	Firmicutes	Bacilli	Lactobacillales	Lactobacillaceae	Ligilactobacillus	Lactobacillus_murinus	0.924704	12.1447	0.918571	0.337851	0.445948
zOTU_940	Bacteria	Proteobacteria	Alphaproteobacteria	Rhizobiales	Devosiaceae	Devosia	uncultured_bacterium	-0.865243	11.298	0.916351	0.338435	0.446111
zOTU_830	Bacteria	Acidobacteriota	Vicinamibacteria	Vicinamibacterales	uncultured	uncultured_bacterium	Unassigned	0.892556	11.6777	0.915392	0.338688	0.446111
zOTU_1759	Bacteria	Proteobacteria	Gammaproteobacteria	Steroidobacterales	Woeseiaceae	Woeseia	uncultured_bacterium	0.864809	11.1707	0.905768	0.34124	0.449
zOTU_72	Bacteria	Actinobacteriota	Actinobacteria	Micrococcales	Promicromonosporaceae	Promicromonospora	Promicromonospora_umidemergens	-0.866893	11.4003	0.89954	0.342905	0.450717
zOTU_740	Bacteria	Proteobacteria	Alphaproteobacteria	Dongiales	Dongiaceae	Dongia	uncultured_Rhodospirillaceae_bacterium	0.948107	10.8829	0.877437	0.348905	0.458121
zOTU_32	Bacteria	Proteobacteria	Gammaproteobacteria	Xanthomonadales	Rhodanobacteraceae	Rhodanobacter	Rhodanobacter_spathiphylli	-0.910859	12.4388	0.875791	0.349357	0.458233
zOTU_246	Bacteria	Proteobacteria	Gammaproteobacteria	Gammaproteobacteria_Incertae_Sedis	Unknown_Family	Acidibacter	uncultured_bacterium	-0.87277	11.8277	0.858505	0.354157	0.464043
zOTU_124	Bacteria	Actinobacteriota	Actinobacteria	Micromonosporales	Micromonosporaceae	Rugosimonospora	Rugosimonospora_acidiphila	-0.843723	11.3948	0.85582	0.354911	0.464543
zOTU_2147	Bacteria	Proteobacteria	Gammaproteobacteria	Xanthomonadales	Xanthomonadaceae	Arenimonas	uncultured_bacterium	0.834952	11.1746	0.845751	0.357757	0.467779
zOTU_2425	Bacteria	Myxococcota	Polyangia	Haliangiales	Haliangiaceae	Haliangium	uncultured_bacterium	0.922837	10.867	0.841464	0.358978	0.468885
zOTU_2020	Bacteria	Proteobacteria	Alphaproteobacteria	Rhizobiales	Rhizobiaceae	Mesorhizobium	alpha_proteobacterium_Mena_25/4-1	0.913893	10.8613	0.828856	0.362603	0.472749
zOTU_871	Bacteria	Bacteroidota	Bacteroidia	Chitinophagales	Chitinophagaceae	Pseudoflavitalea	uncultured_bacterium	0.914408	10.8642	0.828546	0.362693	0.472749
zOTU_113	Bacteria	Bacteroidota	Bacteroidia	Cytophagales	Microscillaceae	uncultured	uncultured_bacterium	-0.842685	11.6102	0.823932	0.364033	0.473716
zOTU_1984	Bacteria	Proteobacteria	Gammaproteobacteria	Xanthomonadales	Xanthomonadaceae	Lysobacter	uncultured_bacterium	-0.824909	11.204	0.823382	0.364193	0.473716
zOTU_75	Bacteria	Actinobacteriota	Actinobacteria	Micrococcales	Promicromonosporaceae	Myceligenerans	Myceligenerans_xiligouense	-0.825581	11.4809	0.807785	0.368776	0.479179
zOTU_1002	Bacteria	Proteobacteria	Gammaproteobacteria	Burkholderiales	Comamonadaceae	uncultured	uncultured_bacterium	0.901158	10.8679	0.805774	0.369373	0.479455
zOTU_986	Bacteria	Actinobacteriota	Actinobacteria	Corynebacteriales	Nocardiaceae	Rhodococcus	Rhodococcus_aetherivorans	0.898719	10.8623	0.803749	0.369975	0.479739
zOTU_431	Bacteria	Acidobacteriota	Vicinamibacteria	Vicinamibacterales	uncultured	uncultured_bacterium	Unassigned	0.808825	11.3448	0.799387	0.371277	0.480928
zOTU_447	Bacteria	Proteobacteria	Alphaproteobacteria	Rhizobiales	Rhizobiaceae	Pseudaminobacter	uncultured_Mesorhizobium_sp.	0.894934	10.8619	0.797859	0.371734	0.481023
zOTU_732	Bacteria	Proteobacteria	Alphaproteobacteria	Rhizobiales	Rhizobiaceae	Allorhizobium-Neorhizobium-Pararhizobium-Rhizobium	metagenome	0.889888	10.8566	0.791563	0.373628	0.482973
zOTU_1424	Bacteria	Acidobacteriota	Vicinamibacteria	Vicinamibacterales	uncultured	uncultured_bacterium	Unassigned	0.887945	10.8547	0.78917	0.374351	0.483408
zOTU_1163	Bacteria	Proteobacteria	Alphaproteobacteria	Sphingomonadales	Sphingomonadaceae	Sphingobium	Sphingobium_herbicidovorans	-0.821993	11.1081	0.781363	0.376725	0.485971
zOTU_183	Bacteria	Chloroflexi	Ktedonobacteria	Ktedonobacterales	Ktedonobacteraceae	uncultured	uncultured_Ktedonobacterales_bacterium	-0.795575	11.2219	0.762716	0.38248	0.492886
zOTU_153	Bacteria	Proteobacteria	Alphaproteobacteria	Rhizobiales	Xanthobacteraceae	Pseudolabrys	uncultured_bacterium	-0.774992	11.261	0.741588	0.389153	0.500969
zOTU_1614	Bacteria	Proteobacteria	Gammaproteobacteria	PLTA13	uncultured_bacterium	Unassigned	Unassigned	-0.827287	10.9829	0.73083	0.392614	0.504642
zOTU_1017	Bacteria	Proteobacteria	Alphaproteobacteria	Rhizobiales	Devosiaceae	Devosia	uncultured_bacterium	-0.827099	10.9898	0.730215	0.392814	0.504642
zOTU_526	Bacteria	Proteobacteria	Alphaproteobacteria	Rhizobiales	Xanthobacteraceae	uncultured	uncultured_bacterium	-0.818545	10.9759	0.716488	0.397298	0.50988
zOTU_1767	Bacteria	Bacteroidota	Bacteroidia	Chitinophagales	Chitinophagaceae	Terrimonas	uncultured_bacterium	-0.805544	10.9961	0.694935	0.404491	0.518578
zOTU_74	Bacteria	Proteobacteria	Gammaproteobacteria	Xanthomonadales	Rhodanobacteraceae	Dokdonella	uncultured_bacterium	0.782972	12.0503	0.676495	0.410796	0.525966
zOTU_317	Bacteria	Proteobacteria	Gammaproteobacteria	Xanthomonadales	Rhodanobacteraceae	Dokdonella	Dokdonella_fugitiva	0.750298	11.15	0.674501	0.411487	0.525966
zOTU_887	Bacteria	Actinobacteriota	Actinobacteria	Micrococcales	Intrasporangiaceae	uncultured	Terrabacter_sp._8-140	-0.792787	10.998	0.674417	0.411516	0.525966
zOTU_1134	Bacteria	Proteobacteria	Gammaproteobacteria	Burkholderiales	TRA3-20	uncultured_bacterium	Unassigned	-0.739715	11.2795	0.6731	0.411973	0.526013
zOTU_721	Bacteria	Proteobacteria	Alphaproteobacteria	Sphingomonadales	Sphingomonadaceae	Sphingomonas	Sphingomonas_sp.	0.785582	10.9605	0.648196	0.420759	0.536682
zOTU_660	Bacteria	Proteobacteria	Alphaproteobacteria	Rhizobiales	Rhizobiaceae	Mesorhizobium	Mesorhizobium_plurifarium	-0.773575	10.9813	0.64472	0.422007	0.537725
zOTU_775	Bacteria	Proteobacteria	Gammaproteobacteria	Xanthomonadales	Rhodanobacteraceae	Dokdonella	uncultured_bacterium	0.727568	11.135	0.637407	0.424651	0.540544
zOTU_1544	Bacteria	Acidobacteriota	Vicinamibacteria	Vicinamibacterales	uncultured	uncultured_bacterium	Unassigned	-0.80203	10.8573	0.632521	0.426432	0.542258
zOTU_172	Bacteria	Bacteroidota	Bacteroidia	Cytophagales	Microscillaceae	uncultured	uncultured_Sphingobacteriales_bacterium	-0.724484	11.5149	0.620871	0.430724	0.547159
zOTU_1704	Bacteria	Proteobacteria	Alphaproteobacteria	Rhizobiales	D05-2	uncultured_bacterium	Labrys_wisconsinensis	-0.793535	10.8651	0.61824	0.431702	0.547845
zOTU_1966	Bacteria	Proteobacteria	Alphaproteobacteria	Caulobacterales	Hyphomonadaceae	Hirschia	uncultured_bacterium	-0.755701	10.9918	0.617002	0.432163	0.547875
zOTU_1058	Bacteria	Acidobacteriota	Vicinamibacteria	Vicinamibacterales	uncultured	uncultured_Acidobacteria_bacterium	Unassigned	-0.714217	11.1839	0.613367	0.433523	0.549041
zOTU_1760	Bacteria	Proteobacteria	Gammaproteobacteria	Burkholderiales	Burkholderiaceae	Burkholderia-Caballeronia-Paraburkholderia	Burkholderia_sp.	0.756475	10.946	0.606568	0.436083	0.551724
zOTU_686	Bacteria	Bacteroidota	Bacteroidia	Chitinophagales	Chitinophagaceae	Terrimonas	uncultured_bacterium	-0.781514	10.8674	0.600784	0.438279	0.553942
zOTU_1712	Bacteria	Proteobacteria	Alphaproteobacteria	Rhizobiales	Xanthobacteraceae	Pseudolabrys	uncultured_bacterium	-0.723982	11.058	0.595686	0.440229	0.555845
zOTU_708	Bacteria	Bacteroidota	Bacteroidia	Cytophagales	Microscillaceae	uncultured	uncultured_bacterium	-0.774722	10.8649	0.592123	0.441599	0.557012
zOTU_645	Bacteria	Proteobacteria	Gammaproteobacteria	Burkholderiales	Nitrosomonadaceae	MND1	uncultured_bacterium	-0.693452	11.3431	0.586155	0.44391	0.559362
zOTU_137	Bacteria	Bacteroidota	Bacteroidia	Chitinophagales	Chitinophagaceae	Chitinophaga	Chitinophaga_sp.	0.693196	11.3855	0.583184	0.445067	0.560255
zOTU_205	Bacteria	Proteobacteria	Gammaproteobacteria	Burkholderiales	TRA3-20	uncultured_bacterium	Unassigned	-0.712103	11.0569	0.577454	0.447312	0.562515
zOTU_2573	Bacteria	Proteobacteria	Alphaproteobacteria	Rhizobiales	Hyphomicrobiaceae	Pedomicrobium	uncultured_Alphaproteobacteria_bacterium	-0.761344	10.8602	0.574948	0.448299	0.56319
zOTU_1410	Bacteria	Proteobacteria	Alphaproteobacteria	Rhizobiales	uncultured	uncultured_bacterium	uncultured_bacterium	-0.710143	11.0684	0.57345	0.448891	0.563367
zOTU_11	Bacteria	Proteobacteria	Gammaproteobacteria	Xanthomonadales	Rhodanobacteraceae	Rhodanobacter	Rhodanobacter_spathiphylli	-0.74833	13.3385	0.569817	0.450332	0.564608
zOTU_598	Bacteria	Bacteroidota	Bacteroidia	Chitinophagales	Chitinophagaceae	Flavisolibacter	uncultured_bacterium	-0.678595	11.3317	0.566023	0.451844	0.565936
zOTU_26	Bacteria	Proteobacteria	Gammaproteobacteria	Xanthomonadales	Rhodanobacteraceae	Dokdonella	uncultured_bacterium	-0.719848	12.2258	0.561075	0.453827	0.567479
zOTU_770	Bacteria	Gemmatimonadota	Gemmatimonadetes	Gemmatimonadales	Gemmatimonadaceae	uncultured	uncultured_Gemmatimonas_sp.	-0.701427	11.0629	0.560688	0.453983	0.567479
zOTU_161	Bacteria	Proteobacteria	Alphaproteobacteria	Rhizobiales	Devosiaceae	Devosia	uncultured_bacterium	0.670074	11.204	0.5536	0.45685	0.570493
zOTU_1913	Bacteria	Proteobacteria	Alphaproteobacteria	Caulobacterales	Caulobacteraceae	Phenylobacterium	uncultured_Phenylobacterium_sp.	-0.696061	11.0776	0.551502	0.457705	0.570989
zOTU_433	Bacteria	Proteobacteria	Alphaproteobacteria	Rhizobiales	Rhizobiaceae	Mesorhizobium	Mesorhizobium_sp._Mad-1	-0.666727	11.2419	0.545717	0.460073	0.573371
zOTU_67	Bacteria	Proteobacteria	Gammaproteobacteria	Xanthomonadales	Rhodanobacteraceae	Rhodanobacter	Rhodanobacter_ginsengisoli	-0.674098	11.607	0.532533	0.465544	0.579612
zOTU_1339	Bacteria	Bacteroidota	Bacteroidia	Cytophagales	Microscillaceae	uncultured	uncultured_Bacteroidetes_bacterium	-0.676938	11.0499	0.525121	0.468665	0.582917
zOTU_995	Bacteria	Proteobacteria	Alphaproteobacteria	Rhizobiales	Rhizobiaceae	Pseudaminobacter	Mesorhizobium_camelthorni	0.675516	11.031	0.513849	0.473477	0.588317
zOTU_2243	Bacteria	Proteobacteria	Gammaproteobacteria	Burkholderiales	Burkholderiaceae	Burkholderia-Caballeronia-Paraburkholderia	Paraburkholderia_sp.	-0.664452	11.0694	0.50569	0.477011	0.592118
zOTU_52	Bacteria	Proteobacteria	Gammaproteobacteria	Xanthomonadales	Rhodanobacteraceae	Dokdonella	Dokdonella_immobilis	0.650796	11.6541	0.492838	0.482664	0.598542
zOTU_284	Bacteria	Acidobacteriota	Vicinamibacteria	Vicinamibacterales	uncultured	uncultured_Acidobacteria_bacterium	Unassigned	-0.631269	11.242	0.491142	0.483418	0.598883
zOTU_529	Bacteria	Proteobacteria	Alphaproteobacteria	Dongiales	Dongiaceae	Dongia	uncultured_bacterium	0.657901	11.0303	0.489172	0.484297	0.599377
zOTU_270	Bacteria	Actinobacteriota	Thermoleophilia	Solirubrobacterales	67-14	uncultured_bacterium	Unassigned	-0.634948	11.4054	0.487498	0.485045	0.59971
zOTU_353	Bacteria	Proteobacteria	Gammaproteobacteria	Burkholderiales	Nitrosomonadaceae	MND1	uncultured_bacterium	0.653822	11.0266	0.483517	0.486834	0.600458
zOTU_449	Bacteria	Actinobacteriota	Actinobacteria	Micrococcales	Microbacteriaceae	Microbacterium	Microbacterium_sp._CV97	0.624953	11.2914	0.482973	0.487079	0.600458
zOTU_240	Bacteria	Bacteroidota	Bacteroidia	Chitinophagales	Chitinophagaceae	Flavitalea	uncultured_bacterium	-0.626208	11.2458	0.482945	0.487092	0.600458
zOTU_114	Bacteria	Patescibacteria	Saccharimonadia	Saccharimonadales	uncultured_bacterium	uncultured_bacterium	uncultured_bacterium	-0.609067	11.2985	0.460386	0.497444	0.612615
zOTU_737	Bacteria	Proteobacteria	Alphaproteobacteria	uncultured	uncultured_Rhodobacteraceae_bacterium	Unassigned	Unassigned	-0.658542	10.9411	0.454321	0.50029	0.615515
zOTU_413	Bacteria	Bacteroidota	Bacteroidia	Flavobacteriales	Flavobacteriaceae	Vitellibacter	Vitellibacter_aquimaris	0.682178	10.8212	0.452034	0.501371	0.616144
zOTU_2124	Bacteria	Proteobacteria	Alphaproteobacteria	Rhizobiales	Hyphomicrobiaceae	Hyphomicrobium	uncultured_bacterium	-0.65501	10.9341	0.450566	0.502066	0.616144
zOTU_1010	Bacteria	Acidobacteriota	Vicinamibacteria	Vicinamibacterales	uncultured	uncultured_bacterium	Unassigned	-0.6552	10.9409	0.450115	0.502281	0.616144
zOTU_100	Bacteria	Proteobacteria	Gammaproteobacteria	Xanthomonadales	Rhodanobacteraceae	Rhodanobacter	Rhodanobacter_soli	-0.609009	11.537	0.440357	0.50695	0.621262
zOTU_461	Bacteria	Proteobacteria	Gammaproteobacteria	Xanthomonadales	Rhodanobacteraceae	Dokdonella	uncultured_bacterium	0.609708	11.1099	0.439188	0.507515	0.621264
zOTU_885	Bacteria	Proteobacteria	Alphaproteobacteria	Rhodobacterales	Rhodobacteraceae	Paracoccus	Paracoccus_laeviglucosivorans	0.668863	10.8178	0.437106	0.508523	0.621264
zOTU_138	Bacteria	Actinobacteriota	Actinobacteria	Streptomycetales	Streptomycetaceae	Streptomyces	Streptomyces_bungoensis	-0.607279	11.5407	0.437055	0.508547	0.621264
zOTU_587	Bacteria	Proteobacteria	Alphaproteobacteria	Dongiales	Dongiaceae	Dongia	uncultured_bacterium	-0.603627	11.137	0.436248	0.508939	0.621264
zOTU_2643	Bacteria	Gemmatimonadota	Gemmatimonadetes	Gemmatimonadales	Gemmatimonadaceae	uncultured	uncultured_bacterium	0.60236	11.1106	0.429116	0.512423	0.624906
zOTU_277	Bacteria	Proteobacteria	Alphaproteobacteria	Rhizobiales	Hyphomicrobiaceae	Pedomicrobium	uncultured_bacterium	-0.586837	11.3022	0.426969	0.51348	0.625585
zOTU_22	Bacteria	Bacteroidota	Bacteroidia	Chitinophagales	Chitinophagaceae	Niastella	uncultured_bacterium	-0.627358	12.4779	0.418316	0.517779	0.630208
zOTU_537	Bacteria	Bacteroidota	Bacteroidia	Chitinophagales	Chitinophagaceae	Terrimonas	uncultured_bacterium	-0.580306	11.3122	0.415028	0.519428	0.631223
zOTU_506	Bacteria	Proteobacteria	Gammaproteobacteria	Xanthomonadales	Rhodanobacteraceae	Rhodanobacter	Rhodanobacter_soli	-0.627277	10.9473	0.414643	0.519622	0.631223
zOTU_187	Bacteria	Bacteroidota	Bacteroidia	Chitinophagales	Chitinophagaceae	Chitinophaga	Chitinophaga_japonensis	-0.578163	11.3074	0.413369	0.520265	0.631389
zOTU_2019	Bacteria	Proteobacteria	Alphaproteobacteria	Rhizobiales	Xanthobacteraceae	Pseudolabrys	uncultured_bacterium	-0.621055	10.9423	0.407526	0.523228	0.634369
zOTU_1195	Bacteria	Nitrospirota	Nitrospiria	Nitrospirales	Nitrospiraceae	Nitrospira	uncultured_bacterium	0.5837	11.1036	0.404718	0.524662	0.635492
zOTU_735	Bacteria	Proteobacteria	Alphaproteobacteria	Rhizobiales	Rhizobiaceae	Mesorhizobium	Mesorhizobium_plurifarium	0.557622	11.3358	0.386639	0.534071	0.64602
zOTU_1610	Bacteria	Bacteroidota	Bacteroidia	Chitinophagales	Chitinophagaceae	Chitinophaga	Chitinophaga_taiwanensis	-0.561222	11.203	0.386041	0.534388	0.64602
zOTU_1556	Bacteria	Actinobacteriota	Acidimicrobiia	Actinomarinales	uncultured	bacterium_YC-ZSS-LKJ173	Unassigned	-0.595911	10.9536	0.37667	0.539391	0.651438
zOTU_556	Bacteria	Bacteroidota	Bacteroidia	Cytophagales	Microscillaceae	uncultured	uncultured_bacterium	-0.589895	10.9522	0.369808	0.543109	0.655295
zOTU_140	Bacteria	Proteobacteria	Gammaproteobacteria	Xanthomonadales	Rhodanobacteraceae	Dyella	Frateuria_sp._EC-K130	-0.543941	11.3547	0.365427	0.545508	0.657555
zOTU_241	Bacteria	Bacteroidota	Bacteroidia	Chitinophagales	Chitinophagaceae	Chitinophaga	Chitinophaga_sp.	0.544146	11.1777	0.362915	0.546892	0.658588
zOTU_2575	Bacteria	Actinobacteriota	Actinobacteria	Micromonosporales	Micromonosporaceae	Phytohabitans	Phytohabitans_sp.	-0.567254	11.0132	0.358922	0.549105	0.660618
zOTU_1958	Bacteria	Bacteroidota	Bacteroidia	Cytophagales	Microscillaceae	Chryseolinea	uncultured_bacterium	-0.561193	11.0212	0.351698	0.553153	0.664848
zOTU_177	Bacteria	Nitrospirota	Nitrospiria	Nitrospirales	Nitrospiraceae	Nitrospira	uncultured_Nitrospira_sp.	-0.533433	11.3724	0.348064	0.555211	0.66668
zOTU_1128	Bacteria	Acidobacteriota	Subgroup_25	uncultured_bacterium	Unassigned	Unassigned	Unassigned	0.567814	10.9078	0.334505	0.563018	0.675406
zOTU_1396	Bacteria	Actinobacteriota	Thermoleophilia	Gaiellales	Gaiellaceae	Gaiella	uncultured_bacterium	-0.519527	11.2006	0.332929	0.563939	0.675862
zOTU_678	Bacteria	Actinobacteriota	Actinobacteria	Streptomycetales	Streptomycetaceae	Streptomyces	Streptomyces_europaeiscabiei	0.564415	10.9031	0.331231	0.564935	0.676386
zOTU_2078	Bacteria	Acidobacteriota	Vicinamibacteria	Vicinamibacterales	Vicinamibacteraceae	uncultured_soil_bacterium	Unassigned	-0.526959	11.5544	0.33034	0.565459	0.676386
zOTU_123	Bacteria	Proteobacteria	Alphaproteobacteria	Tistrellales	Geminicoccaceae	uncultured	uncultured_bacterium	-0.518832	11.3792	0.328338	0.566639	0.67715
zOTU_1824	Bacteria	Proteobacteria	Gammaproteobacteria	Xanthomonadales	Xanthomonadaceae	Lysobacter	Lysobacter_erysipheiresistens	0.55924	10.9056	0.325574	0.568277	0.678459
zOTU_244	Bacteria	Proteobacteria	Gammaproteobacteria	Xanthomonadales	Xanthomonadaceae	Pseudoxanthomonas	Pseudoxanthomonas_suwonensis	0.509768	11.2668	0.321207	0.570883	0.68092
zOTU_347	Bacteria	Proteobacteria	Alphaproteobacteria	Rhizobiales	Xanthobacteraceae	Bradyrhizobium	Bradyrhizobium_elkanii	-0.532665	11.0228	0.318818	0.572319	0.681691
zOTU_99	Bacteria	Proteobacteria	Alphaproteobacteria	Rhodobacterales	Rhodobacteraceae	Gemmobacter	uncultured_bacterium	-0.504431	11.2701	0.317103	0.573354	0.681691
zOTU_1770	Bacteria	Proteobacteria	Gammaproteobacteria	Steroidobacterales	Steroidobacteraceae	Steroidobacter	uncultured_bacterium	0.50556	11.1709	0.31607	0.573979	0.681691
zOTU_2167	Bacteria	Acidobacteriota	Thermoanaerobaculia	Thermoanaerobaculales	Thermoanaerobaculaceae	Subgroup_10	uncultured_bacterium	0.549099	10.9017	0.315338	0.574423	0.681691
zOTU_531	Bacteria	Myxococcota	Polyangia	Polyangiales	BIrii41	uncultured_bacterium	Chondromyces_robustus	-0.572952	10.8173	0.31501	0.574622	0.681691
zOTU_507	Bacteria	Actinobacteriota	Acidimicrobiia	Microtrichales	Ilumatobacteraceae	CL500-29_marine_group	uncultured_bacterium	-0.504223	11.3185	0.314714	0.574802	0.681691
zOTU_2607	Bacteria	Firmicutes	Bacilli	Bacillales	Bacillaceae	Bacillus	Bacillus_sp._19500	0.534519	10.998	0.311185	0.576954	0.683595
zOTU_1228	Bacteria	Proteobacteria	Alphaproteobacteria	Rhizobiales	Hyphomicrobiaceae	Hyphomicrobium	Hyphomicrobium_aestuarii	0.540649	10.8954	0.307303	0.57934	0.685772
zOTU_1470	Bacteria	Bacteroidota	Bacteroidia	Chitinophagales	Chitinophagaceae	Terrimonas	uncultured_bacterium	-0.561897	10.82	0.30395	0.581417	0.687579
zOTU_851	Bacteria	Proteobacteria	Alphaproteobacteria	Rhizobiales	Rhizobiaceae	Mesorhizobium	Mesorhizobium_tamadayense	-0.518522	11.0278	0.303033	0.581987	0.687603
zOTU_1120	Bacteria	Acidobacteriota	Acidobacteriae	Acidobacteriales	Acidobacteriaceae_Subgroup_1	uncultured	uncultured_Acidobacteria_bacterium	-0.556406	10.8121	0.29959	0.584139	0.689494
zOTU_399	Bacteria	Proteobacteria	Alphaproteobacteria	Dongiales	Dongiaceae	Dongia	Dongia_sp._URHE0060	-0.555173	10.814	0.298209	0.585007	0.689867
zOTU_1563	Bacteria	Myxococcota	Polyangia	Blfdi19	metagenome	Unassigned	Unassigned	-0.554445	10.8178	0.297108	0.585701	0.690034
zOTU_12	Bacteria	Proteobacteria	Gammaproteobacteria	Xanthomonadales	Rhodanobacteraceae	Rhodanobacter	Rhodanobacter_spathiphylli	-0.536324	13.2041	0.296018	0.58639	0.690195
zOTU_233	Bacteria	Proteobacteria	Gammaproteobacteria	PLTA13	uncultured_bacterium	Unassigned	Unassigned	0.484428	11.2448	0.293392	0.588055	0.691504
zOTU_2130	Bacteria	Proteobacteria	Gammaproteobacteria	Burkholderiales	Comamonadaceae	Curvibacter	uncultured_bacterium	-0.5475	10.8219	0.290125	0.59014	0.693013
zOTU_2203	Bacteria	Acidobacteriota	Acidobacteriae	Solibacterales	Solibacteraceae	Candidatus_Solibacter	uncultured_bacterium	-0.545762	10.8107	0.289646	0.590447	0.693013
zOTU_212	Bacteria	Proteobacteria	Alphaproteobacteria	Rhizobiales	Rhizobiaceae	Mesorhizobium	metagenome	-0.482363	11.2043	0.28833	0.591293	0.693354
zOTU_2499	Bacteria	Firmicutes	Bacilli	Bacillales	Bacillaceae	Bacillus	Bacillus_asahii	-0.541191	10.8236	0.284094	0.59403	0.695912
zOTU_1748	Bacteria	Chloroflexi	Gitt-GS-136	uncultured_bacterium	Unassigned	Unassigned	Unassigned	-0.537491	10.8125	0.281721	0.595575	0.697068
zOTU_382	Bacteria	Proteobacteria	Alphaproteobacteria	Rhizobiales	Xanthobacteraceae	uncultured_bacterium	Nitrobacter_sp.	0.498456	10.9864	0.273379	0.601074	0.702846
zOTU_1746	Bacteria	Acidobacteriota	Blastocatellia	Blastocatellales	Blastocatellaceae	uncultured	uncultured_bacterium	-0.527231	10.8189	0.271672	0.602212	0.703519
zOTU_17	Bacteria	Proteobacteria	Gammaproteobacteria	Xanthomonadales	Xanthomonadaceae	Luteimonas	uncultured_bacterium	-0.501961	12.9341	0.262131	0.60866	0.710388
zOTU_143	Bacteria	Proteobacteria	Alphaproteobacteria	Rhodobacterales	Rhodobacteraceae	Paracoccus	Paracoccus_laeviglucosivorans	-0.475277	11.7087	0.261198	0.609299	0.710469
zOTU_745	Bacteria	Proteobacteria	Gammaproteobacteria	Burkholderiales	Methylophilaceae	MM2	uncultured_bacterium	0.483633	10.9847	0.258475	0.61117	0.711987
zOTU_623	Bacteria	Bacteroidota	Bacteroidia	Cytophagales	Microscillaceae	uncultured	uncultured_bacterium	-0.466649	11.0964	0.257006	0.612185	0.712506
zOTU_178	Bacteria	Proteobacteria	Alphaproteobacteria	Dongiales	Dongiaceae	Dongia	Dongia_sp._URHE0060	-0.461816	11.6234	0.249986	0.617085	0.71754
zOTU_79	Bacteria	Proteobacteria	Alphaproteobacteria	Sphingomonadales	Sphingomonadaceae	Sphingomonas	uncultured_bacterium	-0.4581	11.5748	0.248157	0.618376	0.717982
zOTU_1059	Bacteria	Bacteroidota	Bacteroidia	Cytophagales	Microscillaceae	uncultured	uncultured_Bacteroidetes_bacterium	0.472403	10.973	0.247504	0.618838	0.717982
zOTU_1199	Bacteria	Actinobacteriota	Actinobacteria	Propionibacteriales	Nocardioidaceae	Nocardioides	Nocardioides_sp._R-36680	0.461795	11.0737	0.247011	0.619188	0.717982
zOTU_112	Bacteria	Proteobacteria	Alphaproteobacteria	Rhodobacterales	Rhodobacteraceae	Paracoccus	Paracoccus_laeviglucosivorans	0.461093	11.7621	0.24501	0.620611	0.718966
zOTU_208	Bacteria	Proteobacteria	Alphaproteobacteria	Dongiales	Dongiaceae	Dongia	uncultured_bacterium	-0.450308	11.4869	0.243956	0.621363	0.71917
zOTU_395	Bacteria	Proteobacteria	Gammaproteobacteria	Burkholderiales	SC-I-84	uncultured_bacterium	Unassigned	0.445125	11.0704	0.230605	0.631076	0.729736
zOTU_322	Bacteria	Proteobacteria	Gammaproteobacteria	Burkholderiales	Nitrosomonadaceae	Ellin6067	uncultured_bacterium	0.436615	11.1532	0.22978	0.631687	0.729768
zOTU_411	Bacteria	Proteobacteria	Alphaproteobacteria	Rhizobiales	Rhizobiaceae	Mesorhizobium	Mesorhizobium_loti	-0.469292	10.9043	0.224949	0.635295	0.733258
zOTU_180	Bacteria	Bacteroidota	Bacteroidia	Cytophagales	Microscillaceae	uncultured	uncultured_bacterium	-0.42771	11.5415	0.217884	0.640657	0.738765
zOTU_1899	Bacteria	Proteobacteria	Alphaproteobacteria	uncultured	uncultured_bacterium	Unassigned	Unassigned	-0.454381	10.8993	0.212384	0.644905	0.742978
zOTU_1147	Bacteria	Bacteroidota	Bacteroidia	Cytophagales	Microscillaceae	uncultured	uncultured_Bacteroidetes_bacterium	-0.449493	10.9133	0.207217	0.648957	0.74629
zOTU_960	Bacteria	Proteobacteria	Gammaproteobacteria	Xanthomonadales	Xanthomonadaceae	Luteimonas	uncultured_bacterium	0.412938	11.1528	0.206651	0.649405	0.74629
zOTU_379	Bacteria	Proteobacteria	Alphaproteobacteria	Sphingomonadales	Sphingomonadaceae	Novosphingobium	uncultured_bacterium	0.40797	11.3707	0.206442	0.64957	0.74629
zOTU_87	Bacteria	Bacteroidota	Bacteroidia	Chitinophagales	Chitinophagaceae	Puia	uncultured_Chitinophagaceae_bacterium	-0.412195	11.4857	0.205152	0.650594	0.746439
zOTU_726	Bacteria	Gemmatimonadota	Gemmatimonadetes	Gemmatimonadales	Gemmatimonadaceae	uncultured	uncultured_bacterium	-0.445999	10.9059	0.204773	0.650895	0.746439
zOTU_1809	Bacteria	Proteobacteria	Gammaproteobacteria	Burkholderiales	Nitrosomonadaceae	MND1	uncultured_bacterium	-0.443941	10.9057	0.203102	0.652229	0.747283
zOTU_1594	Bacteria	Planctomycetota	Phycisphaerae	Tepidisphaerales	WD2101_soil_group	uncultured_organism	Unassigned	-0.439689	10.9038	0.199644	0.655009	0.749781
zOTU_96	Bacteria	Proteobacteria	Gammaproteobacteria	Xanthomonadales	Rhodanobacteraceae	Dokdonella	Dokdonella_soli	-0.405668	11.4592	0.198605	0.655849	0.750056
zOTU_935	Bacteria	Proteobacteria	Alphaproteobacteria	Reyranellales	Reyranellaceae	uncultured	uncultured_Rhodospirillales_bacterium	-0.43477	10.9085	0.195226	0.658603	0.752083
zOTU_51	Bacteria	Myxococcota	Polyangia	Haliangiales	Haliangiaceae	Haliangium	uncultured_bacterium	0.406284	11.6219	0.194955	0.658825	0.752083
zOTU_1449	Bacteria	Proteobacteria	Alphaproteobacteria	Rhizobiales	Rhizobiaceae	Allorhizobium-Neorhizobium-Pararhizobium-Rhizobium	uncultured_bacterium	0.405746	11.0669	0.193641	0.659903	0.752627
zOTU_1243	Bacteria	Proteobacteria	Alphaproteobacteria	Rhizobiales	Methyloligellaceae	Methyloceanibacter	Methyloceanibacter_marginalis	-0.427804	10.8993	0.190274	0.662689	0.755115
zOTU_378	Bacteria	Proteobacteria	Gammaproteobacteria	Burkholderiales	Comamonadaceae	Caenimonas	Caenimonas_sp._TSX9-5	0.389975	11.2986	0.187262	0.665205	0.757292
zOTU_719	Bacteria	Proteobacteria	Alphaproteobacteria	Rhizobiales	Amb-16S-1323	uncultured_bacterium	Unassigned	-0.422902	10.8982	0.186319	0.665998	0.757504
zOTU_222	Bacteria	Proteobacteria	Alphaproteobacteria	Rhizobiales	Xanthobacteraceae	Pseudolabrys	uncultured_bacterium	-0.379346	11.2358	0.178905	0.672316	0.763995
zOTU_398	Bacteria	Proteobacteria	Gammaproteobacteria	PLTA13	uncultured_bacterium	Unassigned	Unassigned	-0.378187	11.2391	0.177648	0.673403	0.764535
zOTU_1023	Bacteria	Bacteroidota	Bacteroidia	Chitinophagales	Chitinophagaceae	Terrimonas	uncultured_bacterium	-0.410866	10.9038	0.176454	0.674439	0.765017
zOTU_2661	Bacteria	Proteobacteria	Alphaproteobacteria	Sphingomonadales	Sphingomonadaceae	Altererythrobacter	uncultured_bacterium	0.424032	10.7791	0.168081	0.681823	0.772692
zOTU_410	Bacteria	Bacteroidota	Bacteroidia	Chitinophagales	Chitinophagaceae	Terrimonas	uncultured_Bacteroidetes_bacterium	-0.367829	11.1787	0.166637	0.683118	0.773458
zOTU_579	Bacteria	Bacteroidota	Bacteroidia	Chitinophagales	Chitinophagaceae	Terrimonas	uncultured_bacterium	0.375063	11.7211	0.162474	0.686889	0.777024
zOTU_1065	Bacteria	Acidobacteriota	Vicinamibacteria	Vicinamibacterales	uncultured	uncultured_bacterium	Unassigned	0.412559	10.7738	0.16095	0.688283	0.777572
zOTU_2444	Bacteria	Bacteroidota	Bacteroidia	Chitinophagales	Saprospiraceae	uncultured	uncultured_Bacteroidetes_bacterium	0.412771	10.7774	0.160586	0.688618	0.777572
zOTU_1240	Bacteria	Actinobacteriota	Actinobacteria	Propionibacteriales	Nocardioidaceae	Nocardioides	uncultured_bacterium	0.360231	11.133	0.159685	0.689447	0.777801
zOTU_1571	Bacteria	Proteobacteria	Gammaproteobacteria	Burkholderiales	Nitrosomonadaceae	MND1	uncultured_bacterium	0.409762	10.7778	0.158481	0.690559	0.777801
zOTU_2605	Bacteria	Proteobacteria	Alphaproteobacteria	Caulobacterales	Caulobacteraceae	Brevundimonas	Brevundimonas_alba	0.358482	11.3516	0.158041	0.690966	0.777801
zOTU_858	Bacteria	Firmicutes	Clostridia	Clostridiales	Clostridiaceae	Clostridium_sensu_stricto_1	Clostridium_saudiense	-0.358581	11.196	0.157671	0.69131	0.777801
zOTU_367	Bacteria	Proteobacteria	Gammaproteobacteria	Xanthomonadales	Xanthomonadaceae	Luteimonas	uncultured_Acidobacterium_sp.	0.357201	11.3544	0.156746	0.69217	0.778069
zOTU_294	Bacteria	Bacteroidota	Bacteroidia	Chitinophagales	Chitinophagaceae	Puia	uncultured_bacterium	-0.375316	10.9919	0.153702	0.695023	0.780573
zOTU_221	Bacteria	Proteobacteria	Alphaproteobacteria	Rhizobiales	Xanthobacteraceae	Bradyrhizobium	Bradyrhizobium_ottawaense	-0.362165	11.7669	0.151547	0.697061	0.78216
zOTU_229	Bacteria	Proteobacteria	Gammaproteobacteria	Xanthomonadales	Xanthomonadaceae	Thermomonas	uncultured_bacterium	-0.369467	10.9884	0.149255	0.699248	0.783805
zOTU_2218	Bacteria	Proteobacteria	Gammaproteobacteria	Steroidobacterales	Steroidobacteraceae	Steroidobacter	uncultured_bacterium	0.392549	10.7713	0.147972	0.700481	0.783805
zOTU_182	Bacteria	Bacteroidota	Bacteroidia	Cytophagales	Microscillaceae	uncultured	uncultured_bacterium	-0.34402	11.3018	0.147676	0.700766	0.783805
zOTU_1364	Bacteria	Actinobacteriota	Acidimicrobiia	Microtrichales	uncultured	uncultured_bacterium	Unassigned	0.391818	10.7715	0.147398	0.701035	0.783805
zOTU_823	Bacteria	Planctomycetota	Phycisphaerae	Tepidisphaerales	WD2101_soil_group	uncultured_planctomycete	Unassigned	-0.36166	10.9858	0.143438	0.704887	0.787407
zOTU_1558	Bacteria	Proteobacteria	Alphaproteobacteria	Rhizobiales	Rhizobiaceae	Mesorhizobium	bacterium_enrichment_culture_clone_DSR_33	0.383087	10.7707	0.141942	0.706358	0.788346
zOTU_1736	Bacteria	Proteobacteria	Alphaproteobacteria	Sphingomonadales	Sphingomonadaceae	Sphingomonas	uncultured_bacterium	0.365748	10.8794	0.133294	0.715041	0.797325
zOTU_476	Bacteria	Proteobacteria	Alphaproteobacteria	Rhizobiales	Xanthobacteraceae	Bradyrhizobium	Bradyrhizobium_elkanii	-0.345578	10.9967	0.131724	0.716652	0.798409
zOTU_955	Bacteria	Actinobacteriota	Actinobacteria	Micrococcales	Microbacteriaceae	Leifsonia	Leifsonia_sp._509MF	-0.341868	10.983	0.129232	0.719229	0.800567
zOTU_826	Bacteria	Proteobacteria	Gammaproteobacteria	CCD24	uncultured_bacterium	Unassigned	Unassigned	-0.338688	12.074	0.127382	0.721163	0.802005
zOTU_722	Bacteria	Proteobacteria	Alphaproteobacteria	Rhizobiales	Hyphomicrobiaceae	Hyphomicrobium	Hyphomicrobium_vulgare	0.352839	10.8656	0.125552	0.723089	0.803323
zOTU_2483	Bacteria	Actinobacteriota	Actinobacteria	Propionibacteriales	Nocardioidaceae	Nocardioides	Nocardioides_sp.	0.352171	10.8689	0.125038	0.723633	0.803323
zOTU_1408	Bacteria	Proteobacteria	Gammaproteobacteria	Xanthomonadales	Xanthomonadaceae	Lysobacter	uncultured_bacterium	0.347452	10.8678	0.122055	0.726817	0.80564
zOTU_929	Bacteria	Proteobacteria	Alphaproteobacteria	Sphingomonadales	Sphingomonadaceae	Sphingomonas	Sphingomonas_sediminicola	0.346909	10.8664	0.121875	0.72701	0.80564
zOTU_185	Bacteria	Proteobacteria	Alphaproteobacteria	Rhizobiales	Xanthobacteraceae	Nitrobacter	Nitrobacter_sp.	0.314928	11.4118	0.121183	0.727755	0.805751
zOTU_396	Bacteria	Proteobacteria	Gammaproteobacteria	Steroidobacterales	Steroidobacteraceae	Steroidobacter	uncultured_bacterium	0.327961	12.045	0.120396	0.728605	0.805979
zOTU_497	Bacteria	Proteobacteria	Gammaproteobacteria	Xanthomonadales	Xanthomonadaceae	Pseudoxanthomonas	uncultured_bacterium	0.342665	10.872	0.118757	0.730386	0.807235
zOTU_2170	Bacteria	Proteobacteria	Alphaproteobacteria	Rhizobiales	Rhizobiaceae	Allorhizobium-Neorhizobium-Pararhizobium-Rhizobium	Agrobacterium_radiobacter	0.336896	10.8581	0.116023	0.733388	0.809837
zOTU_1082	Bacteria	Proteobacteria	Alphaproteobacteria	Rhizobiales	uncultured	uncultured_bacterium	Unassigned	-0.31379	11.0719	0.11387	0.735781	0.811762
zOTU_407	Bacteria	Proteobacteria	Gammaproteobacteria	Xanthomonadales	Xanthomonadaceae	Lysobacter	uncultured_Acidobacterium_sp.	0.323259	10.9549	0.110809	0.739225	0.813773
zOTU_151	Bacteria	Proteobacteria	Alphaproteobacteria	Rhizobiales	Xanthobacteraceae	Rhodopseudomonas	Rhodopseudomonas_sp.	0.300557	11.4131	0.110546	0.739524	0.813773
zOTU_86	Bacteria	Proteobacteria	Alphaproteobacteria	Rhizobiales	Rhizobiaceae	Mesorhizobium	Mesorhizobium_loti	-0.304803	11.5689	0.110517	0.739557	0.813773
zOTU_1425	Bacteria	Proteobacteria	Gammaproteobacteria	Burkholderiales	Comamonadaceae	uncultured	uncultured_bacterium	-0.299687	11.0748	0.104353	0.746667	0.820217
zOTU_392	Bacteria	Gemmatimonadota	Gemmatimonadetes	Gemmatimonadales	Gemmatimonadaceae	uncultured	uncultured_Gemmatimonadetes_bacterium	0.293357	11.469	0.104303	0.746726	0.820217
zOTU_1964	Bacteria	Gemmatimonadota	Gemmatimonadetes	Gemmatimonadales	Gemmatimonadaceae	uncultured	uncultured_Alphaproteobacteria_bacterium	-0.29554	11.0626	0.101814	0.749663	0.821521
zOTU_315	Bacteria	Proteobacteria	Gammaproteobacteria	Xanthomonadales	Xanthomonadaceae	Pseudoxanthomonas	Xanthomonas_sp.	0.308858	10.9564	0.101685	0.749817	0.821521
zOTU_549	Bacteria	Actinobacteriota	Actinobacteria	Micrococcales	Intrasporangiaceae	uncultured	uncultured_bacterium	-0.295518	11.0754	0.101628	0.749884	0.821521
zOTU_1197	Bacteria	Proteobacteria	Gammaproteobacteria	Steroidobacterales	Steroidobacteraceae	Steroidobacter	uncultured_bacterium	-0.290137	11.0704	0.098245	0.753946	0.825247
zOTU_1347	Bacteria	Bdellovibrionota	Bdellovibrionia	Bdellovibrionales	Bdellovibrionaceae	OM27_clade	uncultured_bacterium	-0.287678	11.0791	0.0965419	0.75602	0.826793
zOTU_1226	Bacteria	Methylomirabilota	Methylomirabilia	Rokubacteriales	uncultured_bacterium	Unassigned	Unassigned	0.291846	10.9466	0.0918968	0.761779	0.831879
zOTU_1151	Bacteria	Gemmatimonadota	S0134_terrestrial_group	uncultured_bacterium	Unassigned	Unassigned	Unassigned	-0.275508	11.1347	0.0917207	0.762001	0.831879
zOTU_523	Bacteria	Myxococcota	Polyangia	Haliangiales	Haliangiaceae	Haliangium	uncultured_bacterium	0.278642	11.0362	0.0881085	0.766596	0.836165
zOTU_575	Bacteria	Actinobacteriota	Actinobacteria	Propionibacteriales	Nocardioidaceae	Aeromicrobium	uncultured_bacterium	0.271756	11.0296	0.0841325	0.771773	0.841078
zOTU_594	Bacteria	Bacteroidota	Bacteroidia	Chitinophagales	Chitinophagaceae	Niastella	uncultured_bacterium	0.266873	11.0415	0.0811895	0.775692	0.84461
zOTU_155	Bacteria	Proteobacteria	Gammaproteobacteria	Xanthomonadales	Xanthomonadaceae	Thermomonas	uncultured_gamma_proteobacterium	-0.265452	11.8433	0.080689	0.776366	0.84461
zOTU_1140	Bacteria	Proteobacteria	Gammaproteobacteria	Xanthomonadales	Rhodanobacteraceae	Tahibacter	uncultured_bacterium	-0.291481	10.7701	0.0795264	0.77794	0.845587
zOTU_992	Bacteria	Acidobacteriota	Vicinamibacteria	Vicinamibacterales	Vicinamibacteraceae	uncultured_bacterium	Unassigned	0.255557	11.1113	0.0777063	0.78043	0.847293
zOTU_1299	Bacteria	Proteobacteria	Alphaproteobacteria	Sphingomonadales	Sphingomonadaceae	Sphingobium	uncultured_Alphaproteobacteria_bacterium	0.259975	11.0259	0.0773909	0.780865	0.847293
zOTU_370	Bacteria	Proteobacteria	Alphaproteobacteria	Rhizobiales	Devosiaceae	Devosia	uncultured_bacterium	0.263088	10.9409	0.0759805	0.78282	0.848678
zOTU_1204	Bacteria	Bacteroidota	Bacteroidia	Cytophagales	Microscillaceae	uncultured	uncultured_bacterium	-0.281403	10.7734	0.0746099	0.784739	0.850021
zOTU_2116	Bacteria	Proteobacteria	Alphaproteobacteria	Micavibrionales	Micavibrionaceae	uncultured	uncultured_bacterium	-0.278368	10.7683	0.0735134	0.786288	0.850961
zOTU_64	Bacteria	Proteobacteria	Gammaproteobacteria	Xanthomonadales	Xanthomonadaceae	Luteimonas	uncultured_Lysobacter_sp.	0.246127	11.6825	0.0707944	0.790184	0.854437
zOTU_1932	Bacteria	Bacteroidota	Bacteroidia	Chitinophagales	Chitinophagaceae	uncultured	uncultured_bacterium	-0.270551	10.7761	0.0695486	0.791995	0.855656
zOTU_671	Bacteria	Bacteroidota	Bacteroidia	Chitinophagales	Chitinophagaceae	Terrimonas	uncultured_bacterium	0.23247	11.332	0.0662876	0.796821	0.860126
zOTU_1920	Bacteria	Proteobacteria	Gammaproteobacteria	Steroidobacterales	Steroidobacteraceae	Steroidobacter	uncultured_bacterium	-0.224616	11.2096	0.062617	0.802406	0.865408
zOTU_646	Bacteria	Actinobacteriota	Actinobacteria	Propionibacteriales	Nocardioidaceae	Nocardioides	uncultured_bacterium	0.223411	11.1001	0.0603031	0.806018	0.868553
zOTU_2622	Bacteria	Firmicutes	Clostridia	Peptostreptococcales-Tissierellales	Peptostreptococcaceae	Paeniclostridium	uncultured_bacterium	0.219722	11.4313	0.0588009	0.808401	0.869698
zOTU_2427	Bacteria	Acidobacteriota	Vicinamibacteria	Vicinamibacterales	uncultured	uncultured_bacterium	Unassigned	0.217783	11.1794	0.0587572	0.808471	0.869698
zOTU_154	Bacteria	Proteobacteria	Alphaproteobacteria	Rhizobiales	Beijerinckiaceae	Microvirga	uncultured_bacterium	0.214197	11.1742	0.0570772	0.811177	0.871858
zOTU_310	Bacteria	Acidobacteriota	Vicinamibacteria	Vicinamibacterales	uncultured	uncultured_Acidobacteria_bacterium	Unassigned	-0.211954	11.2738	0.0563753	0.812319	0.872336
zOTU_214	Bacteria	Proteobacteria	Alphaproteobacteria	uncultured	uncultured_bacterium	Unassigned	Unassigned	0.208824	11.2477	0.0547793	0.814946	0.874406
zOTU_2201	Bacteria	Proteobacteria	Alphaproteobacteria	Caulobacterales	Hyphomonadaceae	SWB02	uncultured_bacterium	-0.234025	10.8666	0.0542269	0.815865	0.874641
zOTU_1451	Bacteria	Proteobacteria	Alphaproteobacteria	Kiloniellales	Kiloniellaceae	Pelagibius	uncultured_bacterium	0.213335	11.021	0.0535998	0.816914	0.875015
zOTU_2123	Bacteria	Proteobacteria	Gammaproteobacteria	Burkholderiales	Nitrosomonadaceae	Nitrosospira	Nitrosospira_sp._Nl5	-0.20921	11.5464	0.0523696	0.81899	0.876488
zOTU_438	Bacteria	Acidobacteriota	Vicinamibacteria	Vicinamibacterales	Vicinamibacteraceae	uncultured_bacterium	Unassigned	-0.217763	10.8616	0.047674	0.827161	0.884475
zOTU_448	Bacteria	Proteobacteria	Alphaproteobacteria	Rhizobiales	Devosiaceae	Devosia	uncultured_bacterium	-0.191776	11.3369	0.0456457	0.830821	0.887629
zOTU_1152	Bacteria	Planctomycetota	Phycisphaerae	Tepidisphaerales	WD2101_soil_group	uncultured_bacterium	Unassigned	-0.20989	10.8623	0.0445877	0.832764	0.888945
zOTU_1198	Bacteria	Proteobacteria	Alphaproteobacteria	Rhizobiales	Methyloligellaceae	uncultured	uncultured_bacterium	-0.206904	10.8581	0.0435241	0.834742	0.890296
zOTU_727	Bacteria	Verrucomicrobiota	Verrucomicrobiae	Opitutales	Opitutaceae	Lacunisphaera	uncultured_bacterium	-0.19913	10.8682	0.0404768	0.840551	0.895728
zOTU_1438	Bacteria	Proteobacteria	Alphaproteobacteria	Dongiales	Dongiaceae	Dongia	uncultured_bacterium	-0.196595	10.8636	0.0396138	0.842238	0.896761
zOTU_165	Bacteria	Proteobacteria	Alphaproteobacteria	Rhizobiales	Rhizobiaceae	Mesorhizobium	uncultured_bacterium	-0.174774	11.218	0.0386347	0.844174	0.898058
zOTU_1232	Bacteria	Proteobacteria	Alphaproteobacteria	Caulobacterales	Caulobacteraceae	Phenylobacterium	uncultured_Phenylobacterium_sp.	-0.1733	11.2778	0.0381267	0.845189	0.898373
zOTU_61	Bacteria	Proteobacteria	Alphaproteobacteria	Dongiales	Dongiaceae	Dongia	uncultured_bacterium	-0.179718	11.7497	0.0373693	0.846715	0.89923
zOTU_204	Bacteria	Proteobacteria	Alphaproteobacteria	uncultured	uncultured_Rhodobacteraceae_bacterium	Unassigned	Unassigned	-0.164642	11.2846	0.034389	0.852882	0.905011
zOTU_1304	Bacteria	Acidobacteriota	Vicinamibacteria	Vicinamibacterales	uncultured	uncultured_Acidobacteria_bacterium	Unassigned	-0.176206	10.9465	0.0328701	0.856131	0.907688
zOTU_456	Bacteria	Proteobacteria	Alphaproteobacteria	Sphingomonadales	Sphingomonadaceae	Sphingopyxis	Sphingopyxis_macrogoltabida	-0.169311	10.9444	0.0305427	0.861264	0.912356
zOTU_876	Bacteria	Proteobacteria	Alphaproteobacteria	Rhodospirillales	uncultured	uncultured_bacterium	Unassigned	-0.168259	10.9476	0.0301543	0.862141	0.912511
zOTU_710	Bacteria	Proteobacteria	Gammaproteobacteria	Burkholderiales	Nitrosomonadaceae	Ellin6067	uncultured_bacterium	-0.155854	11.6226	0.0286388	0.865616	0.915414
zOTU_1908	Bacteria	Actinobacteriota	Acidimicrobiia	Microtrichales	uncultured	uncultured_bacterium	metagenome	-0.161252	10.9459	0.0279018	0.86734	0.916339
zOTU_592	Bacteria	Proteobacteria	Alphaproteobacteria	Rhizobiales	Devosiaceae	Devosia	uncultured_bacterium	-0.157664	11.0386	0.0276406	0.867957	0.916339
zOTU_2668	Bacteria	Proteobacteria	Alphaproteobacteria	Rhizobiales	Rhizobiaceae	Mesorhizobium	uncultured_bacterium	-0.158575	10.9435	0.0270435	0.869378	0.91651
zOTU_1399	Bacteria	Proteobacteria	Alphaproteobacteria	Caulobacterales	Caulobacteraceae	Phenylobacterium	uncultured_bacterium	-0.158178	10.9392	0.0269465	0.86961	0.91651
zOTU_2382	Bacteria	Proteobacteria	Alphaproteobacteria	Tistrellales	Geminicoccaceae	uncultured	uncultured_bacterium	-0.15741	10.951	0.0266522	0.870318	0.91651
zOTU_669	Bacteria	Proteobacteria	Gammaproteobacteria	Pseudomonadales	Cellvibrionaceae	Cellvibrio	Cellvibrio_sp._PSBB006	-0.15302	11.0261	0.0261325	0.871577	0.917063
zOTU_794	Bacteria	Proteobacteria	Alphaproteobacteria	Rhodobacterales	Rhodobacteraceae	uncultured	metagenome	-0.152351	10.9579	0.02505	0.874243	0.919094
zOTU_609	Bacteria	Nitrospirota	Nitrospiria	Nitrospirales	Nitrospiraceae	Nitrospira	uncultured_bacterium	-0.146129	11.0248	0.023954	0.877002	0.921221
zOTU_635	Bacteria	Proteobacteria	Alphaproteobacteria	Rhizobiales	Devosiaceae	Devosia	Devosia_sp.	-0.14256	11.0934	0.0236443	0.877793	0.921278
zOTU_88	Bacteria	Proteobacteria	Alphaproteobacteria	Dongiales	Dongiaceae	Dongia	uncultured_bacterium	-0.140828	11.8406	0.0227416	0.880131	0.922956
zOTU_1978	Bacteria	Proteobacteria	Alphaproteobacteria	Rhizobiales	Rhizobiaceae	Mesorhizobium	uncultured_bacterium	-0.139426	11.0303	0.0219212	0.882297	0.924452
zOTU_2260	Bacteria	Acidobacteriota	Vicinamibacteria	Vicinamibacterales	Vicinamibacteraceae	uncultured_bacterium	Unassigned	-0.139539	10.9533	0.0213435	0.883847	0.9253
zOTU_263	Bacteria	Proteobacteria	Gammaproteobacteria	Xanthomonadales	Xanthomonadaceae	Arenimonas	uncultured_bacterium	0.130328	11.5945	0.0203805	0.88648	0.92728
zOTU_1116	Bacteria	Acidobacteriota	Vicinamibacteria	Vicinamibacterales	uncultured	uncultured_Acidobacteria_bacterium	Unassigned	-0.132934	10.9641	0.0194929	0.888963	0.9291
zOTU_444	Bacteria	Proteobacteria	Gammaproteobacteria	Burkholderiales	Nitrosomonadaceae	MND1	uncultured_bacterium	0.12352	11.2947	0.0185643	0.891623	0.931102
zOTU_547	Bacteria	Proteobacteria	Gammaproteobacteria	Xanthomonadales	Rhodanobacteraceae	Dyella	Frateuria_sp._M28	-0.112133	11.7178	0.0146018	0.903819	0.94305
zOTU_262	Bacteria	Proteobacteria	Gammaproteobacteria	Xanthomonadales	Rhodanobacteraceae	Rhodanobacter	Rhodanobacter_rhizosphaerae	-0.104004	11.2414	0.0132374	0.908403	0.947042
zOTU_156	Bacteria	Bacteroidota	Bacteroidia	Sphingobacteriales	NS11-12_marine_group	uncultured_bacterium	uncultured_bacterium	-0.0977899	11.1668	0.0117051	0.913845	0.951426
zOTU_1915	Bacteria	Proteobacteria	Alphaproteobacteria	Caulobacterales	Hyphomonadaceae	Hirschia	metagenome	0.104795	10.9909	0.0116273	0.91413	0.951426
zOTU_790	Bacteria	Gemmatimonadota	Gemmatimonadetes	Gemmatimonadales	Gemmatimonadaceae	uncultured	uncultured_bacterium	-0.0935506	11.1756	0.0106999	0.917613	0.954257
zOTU_345	Bacteria	Proteobacteria	Gammaproteobacteria	Xanthomonadales	Xanthomonadaceae	Luteimonas	uncultured_Xanthomonadaceae_bacterium	-0.0912182	11.0316	0.00994425	0.920566	0.956532
zOTU_2061	Bacteria	Planctomycetota	Phycisphaerae	Phycisphaerales	Phycisphaeraceae	SM1A02	metagenome	0.091879	11.0036	0.00905065	0.924208	0.959518
zOTU_595	Bacteria	Proteobacteria	Gammaproteobacteria	Xanthomonadales	Xanthomonadaceae	Luteimonas	Luteimonas_sp.	0.091676	10.9167	0.0083718	0.927097	0.961719
zOTU_170	Bacteria	Proteobacteria	Alphaproteobacteria	Rhizobiales	Rhizobiaceae	Pseudaminobacter	Mesorhizobium_sp._DLS-79	0.0815323	11.224	0.00817756	0.927946	0.961801
zOTU_551	Bacteria	Actinobacteriota	Actinobacteria	Propionibacteriales	Nocardioidaceae	Nocardioides	Nocardioides_sp._FXJ.2800	0.0837502	10.9824	0.00760851	0.930491	0.96364
zOTU_2005	Bacteria	Proteobacteria	Alphaproteobacteria	Sphingomonadales	Sphingomonadaceae	Sphingomonas	uncultured_bacterium	0.0819231	10.9057	0.00683613	0.934105	0.964037
zOTU_296	Bacteria	Proteobacteria	Gammaproteobacteria	Burkholderiales	Comamonadaceae	Hydrogenophaga	Hydrogenophaga_intermedia	0.0811107	10.9127	0.00668288	0.934846	0.964037
zOTU_642	Bacteria	Proteobacteria	Alphaproteobacteria	Reyranellales	Reyranellaceae	Reyranella	uncultured_bacterium	0.0730757	11.0747	0.0062306	0.937085	0.964037
zOTU_283	Bacteria	Proteobacteria	Alphaproteobacteria	uncultured	metagenome	Unassigned	Unassigned	0.0722412	11.0634	0.00609768	0.937758	0.964037
zOTU_843	Bacteria	Bacteroidota	Bacteroidia	Cytophagales	Microscillaceae	uncultured	uncultured_bacterium	0.0791947	10.8239	0.00594748	0.938528	0.964037
zOTU_2016	Bacteria	Proteobacteria	Alphaproteobacteria	Sphingomonadales	Sphingomonadaceae	Sphingopyxis	Sphingopyxis_chilensis	0.0755106	10.902	0.00588408	0.938856	0.964037
zOTU_1741	Bacteria	Proteobacteria	Alphaproteobacteria	Rhizobiales	Devosiaceae	Devosia	Devosia_riboflavina	0.0817346	10.7315	0.00573654	0.939626	0.964037
zOTU_1218	Bacteria	Proteobacteria	Alphaproteobacteria	Rhizobiales	Devosiaceae	Devosia	uncultured_bacterium	0.0714173	10.9922	0.00561613	0.940262	0.964037
zOTU_259	Bacteria	Nitrospirota	Nitrospiria	Nitrospirales	Nitrospiraceae	Nitrospira	uncultured_Nitrospira_sp.	0.066123	11.2809	0.00556053	0.940558	0.964037
zOTU_1604	Bacteria	Proteobacteria	Alphaproteobacteria	Tistrellales	Geminicoccaceae	uncultured	uncultured_bacterium	0.0739663	10.818	0.00527927	0.942078	0.964037
zOTU_484	Bacteria	Bacteroidota	Bacteroidia	Chitinophagales	Chitinophagaceae	Flavisolibacter	uncultured_bacterium	0.0768194	10.7336	0.00514456	0.94282	0.964037
zOTU_1047	Bacteria	Proteobacteria	Gammaproteobacteria	Xanthomonadales	Xanthomonadaceae	Arenimonas	uncultured_bacterium	0.0677012	10.9022	0.00482153	0.944642	0.964037
zOTU_90	Bacteria	Bacteroidota	Bacteroidia	Cytophagales	Microscillaceae	uncultured	uncultured_bacterium	0.0622032	11.0732	0.00458375	0.946022	0.964037
zOTU_2679	Bacteria	Firmicutes	Bacilli	Bacillales	Bacillaceae	Bacillus	uncultured_bacterium	-0.0592855	11.1184	0.00449841	0.946526	0.964037
zOTU_268	Bacteria	Proteobacteria	Alphaproteobacteria	Dongiales	Dongiaceae	Dongia	uncultured_bacterium	0.0641278	10.9086	0.00435497	0.947384	0.964037
zOTU_1548	Bacteria	Myxococcota	Polyangia	Haliangiales	Haliangiaceae	Haliangium	uncultured_bacterium	0.069423	10.729	0.00435099	0.947408	0.964037
zOTU_1069	Bacteria	Acidobacteriota	Vicinamibacteria	Vicinamibacterales	uncultured	uncultured_Acidobacteria_bacterium	Unassigned	0.0579508	11.2749	0.00432956	0.947538	0.964037
zOTU_1566	Bacteria	Proteobacteria	Alphaproteobacteria	Rhodospirillales	Magnetospiraceae	uncultured	metagenome	0.0659747	10.8173	0.00430468	0.947688	0.964037
zOTU_570	Bacteria	Proteobacteria	Alphaproteobacteria	Rhizobiales	Devosiaceae	Devosia	uncultured_bacterium	0.0670508	10.7304	0.00408888	0.949015	0.964037
zOTU_105	Bacteria	Proteobacteria	Alphaproteobacteria	Dongiales	Dongiaceae	Dongia	uncultured_bacterium	0.0564112	11.2098	0.00406076	0.94919	0.964037
zOTU_1309	Bacteria	Actinobacteriota	Actinobacteria	Propionibacteriales	Nocardioidaceae	Aeromicrobium	uncultured_bacterium	0.0608143	10.907	0.00396236	0.949808	0.964037
zOTU_920	Bacteria	Myxococcota	bacteriap25	uncultured_bacterium	Unassigned	Unassigned	Unassigned	0.0552955	11.2843	0.00393239	0.949998	0.964037
zOTU_2168	Bacteria	Acidobacteriota	Vicinamibacteria	Vicinamibacterales	uncultured	uncultured_Acidobacteria_bacterium	Unassigned	0.0555345	11.0607	0.00371685	0.951386	0.964037
zOTU_530	Bacteria	Myxococcota	Polyangia	Polyangiales	BIrii41	uncultured_bacterium	Unassigned	0.0601282	10.8197	0.00365646	0.951782	0.964037
zOTU_197	Bacteria	Proteobacteria	Gammaproteobacteria	Xanthomonadales	Xanthomonadaceae	Luteimonas	Luteimonas_sp.	-0.0535356	11.373	0.00351474	0.952725	0.964037
zOTU_125	Bacteria	Proteobacteria	Gammaproteobacteria	Xanthomonadales	Xanthomonadaceae	Lysobacter	uncultured_soil_bacterium	0.0528036	11.5103	0.00343284	0.953278	0.964037
zOTU_1921	Bacteria	Myxococcota	Polyangia	Polyangiales	Sandaracinaceae	uncultured	metagenome	0.057878	10.8205	0.00340689	0.953455	0.964037
zOTU_1931	Bacteria	Proteobacteria	Alphaproteobacteria	Dongiales	Dongiaceae	Dongia	uncultured_bacterium	0.057648	10.8234	0.00339322	0.953548	0.964037
zOTU_860	Bacteria	Proteobacteria	Gammaproteobacteria	Pseudomonadales	211ds20	uncultured_bacterium	uncultured_bacterium	0.0523056	11.0692	0.00333414	0.953954	0.964037
zOTU_2416	Bacteria	Actinobacteriota	Actinobacteria	Propionibacteriales	Nocardioidaceae	Nocardioides	Nocardioides_pakistanensis	0.0561886	10.8107	0.00325833	0.95448	0.964037
zOTU_720	Bacteria	Proteobacteria	Alphaproteobacteria	Sphingomonadales	Sphingomonadaceae	Sphingobium	Sphingobium_amiense	0.054557	10.8112	0.00309494	0.955635	0.964037
zOTU_2529	Bacteria	Actinobacteriota	Acidimicrobiia	Microtrichales	Ilumatobacteraceae	Ilumatobacter	uncultured_bacterium	0.0514493	10.9899	0.00308348	0.955717	0.964037
zOTU_1087	Bacteria	Bacteroidota	Bacteroidia	Cytophagales	Microscillaceae	uncultured	uncultured_bacterium	0.0554556	10.7249	0.00299939	0.956324	0.964037
zOTU_327	Bacteria	Proteobacteria	Alphaproteobacteria	Tistrellales	Geminicoccaceae	uncultured	uncultured_bacterium	0.048132	10.9848	0.00273244	0.958311	0.965261
zOTU_878	Bacteria	Proteobacteria	Alphaproteobacteria	Rhizobiales	Hyphomicrobiaceae	Hyphomicrobium	uncultured_bacterium	0.0494581	10.8173	0.00261231	0.959237	0.965416
zOTU_1789	Bacteria	Proteobacteria	Alphaproteobacteria	Rhizobiales	Rhizobiaceae	Mesorhizobium	metagenome	0.0491272	10.7245	0.00246644	0.960391	0.965799
zOTU_1207	Bacteria	Actinobacteriota	Actinobacteria	Micrococcales	Micrococcaceae	Arthrobacter	Arthrobacter_pascens	0.043676	10.812	0.00211978	0.963278	0.967924
zOTU_84	Bacteria	Bacteroidota	Bacteroidia	Chitinophagales	Chitinophagaceae	uncultured	Terrimonas_sp._YJ03	-0.0175755	11.3214	0.000434452	0.98337	0.98732
zOTU_1579	Bacteria	Actinobacteriota	Acidimicrobiia	Microtrichales	Ilumatobacteraceae	Ilumatobacter	uncultured_bacterium	-0.0124633	11.3688	0.000217175	0.988242	0.991415
zOTU_228	Bacteria	Proteobacteria	Gammaproteobacteria	Xanthomonadales	Xanthomonadaceae	Luteimonas	uncultured_bacterium	-0.0104201	11.379	0.000155992	0.990035	0.992417
zOTU_167	Bacteria	Proteobacteria	Alphaproteobacteria	Sphingomonadales	Sphingomonadaceae	Sphingomonas	Sphingomonas_daechungensis	-0.0100859	11.8703	0.000123734	0.991125	0.992713
zOTU_615	Bacteria	Proteobacteria	Gammaproteobacteria	Burkholderiales	Comamonadaceae	Ideonella	uncultured_bacterium	-0.00140367	11.7548	2.17254e-06	0.998824	0.999032
zOTU_14	Bacteria	Proteobacteria	Alphaproteobacteria	Rhizobiales	Rhizobiaceae	Mesorhizobium	Mesorhizobium_chacoense	0.00116064	12.6512	1.47275e-06	0.999032	0.999032

## Sheet: fungi_J1-CK
Differential abundance of fungi zOTUs between J1 and CK
	Kingdom	Phylum	Class	Order	Family	Genus	Species	logFC	logCPM	LR	PValue	FDR
zOTU_42	Fungi	Ascomycota	Sordariomycetes	Sordariales	Chaetomiaceae	Zopfiella	Zopfiella_marina_SH1615611.08FU	-6.87083	12.3045	16.3075	5.38512e-05	0.00834515
zOTU_79	Fungi	Ascomycota	Eurotiomycetes	Eurotiales	Trichocomaceae	Talaromyces	Rasamsonia_columbiensis_SH1151092.08FU	-6.24634	11.8339	14.806	0.000119158	0.00834515
zOTU_75	Fungi	Basidiomycota	Agaricomycetes	Agaricales	Entolomataceae	Clitopilus	Clitopilus_scyphoides_SH1574436.08FU	-5.78715	11.523	13.7396	0.000209978	0.00834515
zOTU_59	Fungi	Basidiomycota	Agaricomycetes	Sebacinales	Serendipitaceae	Serendipita	Daedalea_microsticta_SH1566002.08FU	-5.72388	11.4828	13.6154	0.000224334	0.00834515
zOTU_49	Fungi	Ascomycota	Leotiomycetes	Thelebolales	Pseudeurotiaceae	Pseudeurotium	Pseudeurotium_bakeri_SH2569355.08FU	-5.59432	11.4024	13.351	0.00025828	0.00834515
zOTU_107	Fungi	Ascomycota	Sordariomycetes	Microascales	Microascaceae	Cephalotrichum	Cephalotrichum_asperulum_SH1575614.08FU	-5.46448	11.3244	13.0951	0.000296076	0.00834515
zOTU_54	Fungi	Ascomycota	Sordariomycetes	Xylariales	Sporocadaceae	Pestalotiopsis	Beltraniella_endiandrae_SH1563659.08FU	-5.35515	11.2616	12.8433	0.000338689	0.00834515
zOTU_64	Fungi	Ascomycota	Sordariomycetes	Sordariales	Chaetomiaceae	Unassigned	Unassigned	-5.30452	11.2326	12.7447	0.000357012	0.00834515
zOTU_117	Fungi	Ascomycota	Eurotiomycetes	Eurotiales	Thermoascaceae	Byssochlamys	Byssochlamys_lagunculariae_SH1163651.08FU	-5.17951	11.1645	12.4422	0.000419733	0.00834839
zOTU_136	Fungi	Ascomycota	Leotiomycetes	Helotiales	Pleuroascaceae	Entimomentora	Entimomentora_hyalina_SH3592158.08FU	-5.12052	11.1331	12.3041	0.000451954	0.00834839
zOTU_209	Fungi	Ascomycota	Dothideomycetes	Pleosporales	Sporormiaceae	Fusarium	Fusarium_oxysporum_SH1187572.08FU	5.65595	11.4571	12.1492	0.000491082	0.00834839
zOTU_97	Fungi	Basidiomycota	Agaricomycetes	Agaricales	Entolomataceae	Clitopilus	Clitopilus_scyphoides_SH1574436.08FU	-4.97499	11.0582	11.9699	0.000540676	0.00842554
zOTU_102	Fungi	Ascomycota	Sordariomycetes	Microascales	Microascaceae	Scedosporium	Scedosporium_prolificans_SH1516801.08FU	-4.60507	10.8832	11.1525	0.000839194	0.0108105
zOTU_120	Fungi	Ascomycota	Sordariomycetes	Sordariales	Lasiosphaeriaceae	Cercophora	Podospora_communis_SH1565726.08FU	-4.59794	10.8798	11.1409	0.000844428	0.0108105
zOTU_60	Fungi	Mortierellomycota	Mortierellomycetes	Mortierellales	Mortierellaceae	Mortierella	Mortierella_rishikesha_SH1557010.08FU	5.15619	11.1699	11.0178	0.000902424	0.0108105
zOTU_84	Fungi	Mortierellomycota	Mortierellomycetes	Mortierellales	Mortierellaceae	Mortierella	Mortierella_rishikesha_SH1557010.08FU	5.12242	11.15	10.9721	0.000924962	0.0108105
zOTU_95	Fungi	Ascomycota	Dothideomycetes	Capnodiales	Cladosporiaceae	Cladosporium	Cladosporium_exasperatum_SH2320217.08FU	5.02739	11.1009	10.7444	0.00104593	0.0115053
zOTU_213	Fungi	Ascomycota	Sordariomycetes	Hypocreales	Unassigned	Unassigned	Unassigned	-4.33401	10.7727	10.503	0.00119179	0.0123814
zOTU_50	Fungi	Ascomycota	Leotiomycetes	Helotiales	Helotiaceae	Phaeohelotium	Unassigned	4.81768	10.9987	10.2422	0.00137264	0.0129979
zOTU_85	Fungi	Basidiomycota	Tremellomycetes	Trichosporonales	Trichosporonaceae	Cutaneotrichosporon	Cutaneotrichosporon_moniliiforme_SH1616872.08FU	4.80528	10.9925	10.2188	0.00139015	0.0129979
zOTU_200	Fungi	Ascomycota	Sordariomycetes	Hypocreales	Ophiocordycipitaceae	Harposporium	Harposporium_janus_SH1529474.08FU	-4.21423	10.727	10.0281	0.00154167	0.0132193
zOTU_121	Fungi	Ascomycota	Sordariomycetes	Sordariales	Cephalothecaceae	Phialemonium	Phialemonium_globosum_SH1545685.08FU	-4.1964	10.7193	9.96846	0.00159245	0.0132193
zOTU_104	Fungi	Ascomycota	Leotiomycetes	Helotiales	Pseudeurotiaceae	Chrysosporium	Chrysosporium_pseudomerdarium_SH1557168.08FU	4.68041	10.9373	9.90287	0.00165021	0.0132193
zOTU_86	Fungi	Ascomycota	Sordariomycetes	Sordariales	Lasiosphaeriaceae	Cercophora	Podospora_communis_SH1565726.08FU	-4.15618	10.7019	9.83546	0.0017118	0.0132193
zOTU_81	Fungi	Chytridiomycota	Unassigned	Unassigned	Unassigned	Unassigned	Unassigned	4.61283	10.905	9.77679	0.00176728	0.0132193
zOTU_109	Fungi	Mortierellomycota	Mortierellomycetes	Mortierellales	Mortierellaceae	Mortierella	Unassigned	4.47581	10.8417	9.52668	0.00202506	0.0140675
zOTU_94	Fungi	Chytridiomycota	Lobulomycetes	Lobulomycetales	Chytridiaceae	Metschnikowia	Alogomyces_tanneri_SH1245329.08FU	-4.0598	10.6699	9.43607	0.00212759	0.0140675
zOTU_145	Fungi	Ascomycota	Eurotiomycetes	Eurotiales	Aspergillaceae	Penicillium	Penicillium_citreonigrum_SH1692784.08FU	-4.04662	10.6645	9.39267	0.00217855	0.0140675
zOTU_323	Fungi	Ascomycota	Eurotiomycetes	Eurotiales	Aspergillaceae	Penicillium	Penicillium_solitum_SH2189910.08FU	-4.04579	10.6641	9.39011	0.00218159	0.0140675
zOTU_270	Fungi	Basidiomycota	Agaricomycetes	Agaricales	Entolomataceae	Clitopilus	Clitopilus_scyphoides_SH1574436.08FU	-3.90139	10.6155	8.83279	0.00295866	0.0166961
zOTU_71	Fungi	Ascomycota	Sordariomycetes	Sordariales	Lasiosphaeriaceae	Schizothecium	Schizothecium_inaequale_SH1615686.08FU	-3.89303	10.6123	8.80571	0.0030029	0.0166961
zOTU_115	Fungi	Ascomycota	Sordariomycetes	Hypocreales	Hypocreaceae	Trichoderma	Trichoderma_lixii_SH1738437.08FU	-3.89125	10.6117	8.79956	0.00301304	0.0166961
zOTU_133	Fungi	Ascomycota	Pezizomycetes	Pezizales	Pyronemataceae	Lasiobolidium	Lasiobolidium_orbiculoides_SH1574056.08FU	4.20557	10.7319	8.79784	0.00301588	0.0166961
zOTU_602	Fungi	Ascomycota	Dothideomycetes	Pleosporales	Sporormiaceae	Chaetomium	Chaetomium_grande_SH1615599.08FU	4.20231	10.7308	8.78592	0.00303565	0.0166961
zOTU_122	Fungi	Ascomycota	Sordariomycetes	Hypocreales	Nectriaceae	Gibberella	Gibberella_intricans_SH1610158.08FU	4.09846	10.6958	8.39186	0.00376905	0.0192653
zOTU_159	Fungi	Ascomycota	Sordariomycetes	Sordariales	Lasiosphaeriaceae	Podospora	Cercophora_striata_SH1142232.08FU	-3.77583	10.5789	8.32814	0.00390355	0.0192653
zOTU_175	Fungi	Ascomycota	Sordariomycetes	Microascales	Microascaceae	Scedosporium	Scedosporium_dehoogii_SH1575398.08FU	-3.76922	10.5763	8.30817	0.00394671	0.0192653
zOTU_241	Fungi	Ascomycota	Sordariomycetes	Microascales	Microascaceae	Cephalotrichum	Cephalotrichum_asperulum_SH1575614.08FU	-3.76678	10.5754	8.30071	0.00396296	0.0192653
zOTU_195	Fungi	Ascomycota	Eurotiomycetes	Eurotiales	Aspergillaceae	Aspergillus	Aspergillus_inflatus_SH1649147.08FU	-3.75884	10.5724	8.27571	0.0040179	0.0192653
zOTU_197	Fungi	Ascomycota	Sordariomycetes	Sordariales	Sordariales_fam_Incertae_sedis	Madurella	Madurella_tropicana_SH1615724.08FU	-3.73414	10.563	8.2006	0.00418766	0.0195773
zOTU_92	Fungi	Ascomycota	Leotiomycetes	Helotiales	Leotiaceae	Neobulgaria	Neobulgaria_pura_SH1510690.08FU	3.89436	10.6206	7.72141	0.00545696	0.024534
zOTU_182	Fungi	Ascomycota	Pezizomycetes	Pezizales	Pyronemataceae	Heydenia	Lasiobolidium_orbiculoides_SH1574056.08FU	3.89561	10.6263	7.6852	0.00556754	0.024534
zOTU_171	Fungi	Ascomycota	Sordariomycetes	Microascales	Microascaceae	Scopulariopsis	Petriella_musispora_SH1575404.08FU	-3.59224	10.5252	7.64372	0.00569702	0.024534
zOTU_207	Fungi	Ascomycota	Sordariomycetes	Microascales	Microascaceae	Pseudallescheria	Pseudallescheria_boydii_SH1149496.08FU	-3.57383	10.5185	7.58961	0.00587058	0.024534
zOTU_132	Fungi	Ascomycota	Sordariomycetes	Microascales	Microascaceae	Scedosporium	Scedosporium_dehoogii_SH1575398.08FU	-3.57026	10.5172	7.5794	0.00590391	0.024534
zOTU_354	Fungi	Ascomycota	Sordariomycetes	Sordariales	Chaetomiaceae	Humicola	Humicola_grisea_SH2475985.08FU	3.80664	10.5933	7.41542	0.00646672	0.0262886
zOTU_179	Fungi	Ascomycota	Eurotiomycetes	Chaetothyriales	Herpotrichiellaceae	Phialophora	Lasiosphaeris_hispida_SH1552632.08FU	-3.40259	10.4765	6.94221	0.00841852	0.0330712
zOTU_106	Fungi	Ascomycota	Leotiomycetes	Helotiales	Helotiaceae	Meliniomyces	Unassigned	-3.3965	10.4743	6.92581	0.00849607	0.0330712
zOTU_144	Fungi	Ascomycota	Sordariomycetes	Microascales	Microascaceae	Pseudallescheria	Pseudallescheria_boydii_SH2328434.08FU	-3.37978	10.4685	6.8802	0.00871558	0.0330712
zOTU_219	Fungi	Ascomycota	Leotiomycetes	Thelebolales	Pseudeurotiaceae	Pseudogymnoascus	Pseudogymnoascus_destructans_SH2267805.08FU	-3.36258	10.4626	6.83277	0.00895003	0.0330712
zOTU_208	Fungi	Ascomycota	Sordariomycetes	Sordariales	Lasiosphaeriaceae	Schizothecium	Schizothecium_curvisporum_SH1615676.08FU	-3.35734	10.4607	6.81898	0.00901941	0.0330712
zOTU_103	Fungi	Ascomycota	Sordariomycetes	Hypocreales	Nectriaceae	Neocosmospora	Neocosmospora_rubicola_SH1919085.08FU	3.48052	10.5012	6.32227	0.0119231	0.0398421
zOTU_111	Fungi	Ascomycota	Sordariomycetes	Glomerellales	Plectosphaerellaceae	Plectosphaerella	Plectosphaerella_niemeijerarum_SH2097256.08FU	3.47329	10.4987	6.30315	0.0120524	0.0398421
zOTU_191	Fungi	Ascomycota	Sordariomycetes	Hypocreales	Nectriaceae	Paracremonium	Paracremonium_binnewijzendii_SH1546374.08FU	3.45603	10.4933	6.25475	0.0123861	0.0398421
zOTU_600	Fungi	Ascomycota	Dothideomycetes	Pleosporales	Sporormiaceae	Fusarium	Fusarium_solani_SH1186719.08FU	3.42306	10.4824	6.16567	0.0130253	0.0398421
zOTU_553	Fungi	Ascomycota	Leotiomycetes	Helotiales	Myxotrichaceae	Oidiodendron	Oidiodendron_myxotrichoides_SH1564505.08FU	-3.15445	10.4168	6.0888	0.0136042	0.0398421
zOTU_210	Fungi	Basidiomycota	Agaricomycetes	Agaricales	Entolomataceae	Clitopilus	Clitopilus_scyphoides_SH1574436.08FU	-3.14723	10.4146	6.07015	0.0137485	0.0398421
zOTU_184	Fungi	Ascomycota	Eurotiomycetes	Eurotiales	Aspergillaceae	Penicillium	Penicillium_argentinense_SH1165890.08FU	-3.14701	10.4144	6.06977	0.0137515	0.0398421
zOTU_168	Fungi	Ascomycota	Sordariomycetes	Microascales	Microascaceae	Kernia	Kernia_columnaris_SH1677080.08FU	-3.14491	10.4137	6.06456	0.0137921	0.0398421
zOTU_228	Fungi	Ascomycota	Eurotiomycetes	Eurotiales	Aspergillaceae	Aspergillus	Rasamsonia_columbiensis_SH1151092.08FU	-3.14281	10.413	6.05936	0.0138328	0.0398421
zOTU_33	Fungi	Ascomycota	Dothideomycetes	Pleosporales	Pleosporaceae	Alternaria	Alternaria_angustiovoidea_SH1689080.08FU	3.74926	12.6209	6.05584	0.0138603	0.0398421
zOTU_125	Fungi	Basidiomycota	Agaricomycetes	Helotiales	Unassigned	Unassigned	Unassigned	3.40775	10.4881	6.05254	0.0138863	0.0398421
zOTU_254	Fungi	Ascomycota	Eurotiomycetes	Eurotiales	Trichocomaceae	Talaromyces	Talaromyces_helicus_SH1676184.08FU	-3.13923	10.4118	6.05075	0.0139004	0.0398421
zOTU_255	Fungi	Ascomycota	Eurotiomycetes	Eurotiales	Aspergillaceae	Penicillium	Penicillium_melinii_SH1529989.08FU	-3.13399	10.41	6.03774	0.0140032	0.0398421
zOTU_170	Fungi	Ascomycota	Sordariomycetes	Unassigned	Unassigned	Unassigned	Unassigned	-3.12686	10.4078	6.01949	0.0141487	0.0398421
zOTU_229	Fungi	Ascomycota	Sordariomycetes	Sordariales	Sordariales_fam_Incertae_sedis	Madurella	Madurella_tropicana_SH1615724.08FU	-3.12466	10.407	6.01409	0.0141921	0.0398421
zOTU_310	Fungi	Ascomycota	Sordariomycetes	Microascales	Microascaceae	Scedosporium	Scedosporium_dehoogii_SH1575398.08FU	-3.1208	10.4059	6.00382	0.014275	0.0398421
zOTU_40	Fungi	Ascomycota	Sordariomycetes	Sordariales	Chaetomiaceae	Zopfiella	Zopfiella_marina_SH1615611.08FU	-3.55172	12.3318	5.84325	0.0156369	0.0430015
zOTU_198	Fungi	Ascomycota	Sordariomycetes	Glomerellales	Plectosphaerellaceae	Gibellulopsis	Gibellulopsis_piscis_SH1644388.08FU	3.20152	10.4344	5.44068	0.019673	0.0533168
zOTU_232	Fungi	Ascomycota	Sordariomycetes	Hypocreales	Nectriaceae	Fusarium	Fusarium_concentricum_SH2456034.08FU	3.18139	10.4288	5.38872	0.0202674	0.0541144
zOTU_176	Fungi	Ascomycota	Eurotiomycetes	Eurotiales	Aspergillaceae	Penicillium	Penicillium_simplicissimum_SH1532997.08FU	3.17146	10.4256	5.36489	0.0205461	0.0541144
zOTU_142	Fungi	Ascomycota	Sordariomycetes	Glomerellales	Plectosphaerellaceae	Plectosphaerella	Plectosphaerella_niemeijerarum_SH2097256.08FU	3.14505	10.4179	5.29864	0.0213421	0.0554302
zOTU_442	Fungi	Ascomycota	Sordariomycetes	Hypocreales	Unassigned	Unassigned	Unassigned	-2.86727	10.3577	5.16894	0.0229942	0.0577521
zOTU_152	Fungi	Basidiomycota	Agaricomycetes	Polyporales	Polyporaceae	Unassigned	Unassigned	-2.85823	10.3551	5.14729	0.0232827	0.0577521
zOTU_317	Fungi	Ascomycota	Dothideomycetes	Pleosporales	Sporormiaceae	Pseudeurotium	Pseudeurotium_bakeri_SH2569355.08FU	-2.85124	10.3529	5.13117	0.0234999	0.0577521
zOTU_166	Fungi	Ascomycota	Saccharomycetes	Saccharomycetales	Saccharomycetales_fam_Incertae_sedis	Candida	Candida_subhashii_SH1553425.08FU	-2.84303	10.3504	5.11179	0.0237638	0.0577521
zOTU_242	Fungi	Ascomycota	Sordariomycetes	Sordariales	Chaetomiaceae	Chaetomium	Chaetomium_madrasense_SH2475991.08FU	-2.82368	10.3447	5.06629	0.0243956	0.0577521
zOTU_609	Fungi	Ascomycota	Sordariomycetes	Hypocreales	Hypocreales_fam_Incertae_sedis	Emericellopsis	Emericellopsis_minima_SH2949980.08FU	-2.82324	10.3442	5.06612	0.0243979	0.0577521
zOTU_287	Fungi	Ascomycota	Sordariomycetes	Hypocreales	Bionectriaceae	Geosmithia	Geosmithia_pallida_SH1182846.08FU	-2.82324	10.3442	5.06612	0.0243979	0.0577521
zOTU_150	Fungi	Basidiomycota	Agaricomycetes	Helotiales	Helotiaceae	Phaeohelotium	Tranzschelia_anemones_SH1513024.08FU	3.07989	10.4151	5.03678	0.0248146	0.0580042
zOTU_252	Fungi	Ascomycota	Pezizomycetes	Pezizales	Ascobolaceae	Ascobolus	Ascobolus_crenulatus_SH1615351.08FU	3.01875	10.3968	4.89515	0.0269323	0.062177
zOTU_412	Fungi	Ascomycota	Sordariomycetes	Hypocreales	Ophiocordycipitaceae	Purpureocillium	Purpureocillium_lilacinum_SH1561003.08FU	3.00861	10.3935	4.87303	0.0272796	0.0622108
zOTU_240	Fungi	Mortierellomycota	Mortierellomycetes	Mortierellales	Mortierellaceae	Mortierella	Mortierella_rishikesha_SH1557010.08FU	2.98234	10.3853	4.81486	0.0282154	0.0635697
zOTU_428	Fungi	Ascomycota	Dothideomycetes	Pleosporales	Sporormiaceae	Preussia	Preussia_longisporopsis_SH1541738.08FU	3.02262	11.4677	4.66775	0.0307342	0.0684203
zOTU_273	Fungi	Ascomycota	Leotiomycetes	Helotiales	Pseudeurotiaceae	Chrysosporium	Chrysosporium_pseudomerdarium_SH1557168.08FU	2.88652	10.3794	4.47081	0.0344787	0.0758531
zOTU_178	Fungi	Mortierellomycota	Mortierellomycetes	Mortierellales	Mortierellaceae	Mortierella	Mortierella_hyalina_SH1557012.08FU	2.85629	10.3703	4.40782	0.0357745	0.0777888
zOTU_332	Fungi	Ascomycota	Leotiomycetes	Helotiales	Myxotrichaceae	Oidiodendron	Oidiodendron_eucalypti_SH1564490.08FU	2.81447	10.3576	4.32234	0.0376152	0.080851
zOTU_423	Fungi	Ascomycota	Sordariomycetes	Sordariales	Chaetomiaceae	Melanocarpus	Melanocarpus_albomyces_SH1615640.08FU	-2.51752	10.2985	4.1146	0.0425147	0.0887289
zOTU_181	Fungi	Ascomycota	Leotiomycetes	Helotiales	Helotiaceae	Ombrophila	Pseudopezicula_tetraspora_SH1509590.08FU	-2.5111	10.2966	4.10225	0.0428262	0.0887289
zOTU_146	Fungi	Ascomycota	Sordariomycetes	Microascales	Microascaceae	Gamsia	Gamsia_aggregata_SH1748141.08FU	2.70189	10.3273	4.08841	0.0431782	0.0887289
zOTU_303	Fungi	Ascomycota	Leotiomycetes	Helotiales	Hyaloscyphaceae	Hyphodiscus	Hyphodiscus_otanii_SH1155773.08FU	2.70189	10.3273	4.08841	0.0431782	0.0887289
zOTU_291	Fungi	Ascomycota	Dothideomycetes	Pleosporales	Sporormiaceae	Preussia	Antealophiotrema_brunneosporum_SH1565455.08FU	-2.48219	10.2885	4.0466	0.0442605	0.0899643
zOTU_45	Fungi	Ascomycota	Eurotiomycetes	Eurotiales	Aspergillaceae	Aspergillus	Aspergillus_inflatus_SH1649147.08FU	-2.84474	12.5925	3.88421	0.0487422	0.0980085
zOTU_218	Fungi	Basidiomycota	Agaricomycetes	Helotiales	Helotiaceae	Phaeohelotium	Vanrija_thermophila_SH1216561.08FU	2.60143	10.3276	3.73438	0.0533033	0.103865
zOTU_330	Fungi	Ascomycota	Eurotiomycetes	Chaetothyriales	Herpotrichiellaceae	Exophiala	Exophiala_aquamarina_SH1635790.08FU	2.59968	10.3268	3.7318	0.0533857	0.103865
zOTU_301	Fungi	Rozellomycota	Unassigned	Unassigned	Unassigned	Unassigned	Unassigned	2.59179	10.3247	3.71652	0.0538766	0.103865
zOTU_193	Fungi	Basidiomycota	Agaricomycetes	Helotiales	Helotiaceae	Phaeohelotium	Archaeospora_trappei_SH1182511.08FU	2.59179	10.3247	3.71652	0.0538766	0.103865
zOTU_346	Fungi	Ascomycota	Sordariomycetes	Hypocreales	Bionectriaceae	Bionectria	Bionectria_solani_SH2169629.08FU	2.50921	10.3015	3.56368	0.0590569	0.111825
zOTU_244	Fungi	Mortierellomycota	Mortierellomycetes	Mortierellales	Mortierellaceae	Mortierella	Mortierella_indohii_SH1552322.08FU	2.50925	10.3034	3.55894	0.0592256	0.111825
zOTU_169	Fungi	Basidiomycota	Microbotryomycetes	Sporidiobolales	Sporidiobolaceae	Rhodosporidiobolus	Rhodosporidiobolus_fluvialis_SH1558735.08FU	2.49962	10.3005	3.54198	0.0598338	0.111825
zOTU_345	Fungi	Ascomycota	Leotiomycetes	Helotiales	Helotiales_fam_Incertae_sedis	Cadophora	Cadophora_melinii_SH1173327.08FU	2.46832	10.2918	3.48584	0.061896	0.111825
zOTU_300	Fungi	Ascomycota	Leotiomycetes	Helotiales	Helotiales_fam_Incertae_sedis	Cadophora	Cadophora_melinii_SH1173327.08FU	2.46832	10.2918	3.48584	0.061896	0.111825
zOTU_249	Fungi	Basidiomycota	Tremellomycetes	Filobasidiales	Filobasidiaceae	Filobasidium	Filobasidium_magnum_SH2525085.08FU	2.46832	10.2918	3.48584	0.061896	0.111825
zOTU_387	Fungi	Ascomycota	Eurotiomycetes	Eurotiales	Trichocomaceae	Talaromyces	Talaromyces_thailandensis_SH1676221.08FU	2.46396	10.2907	3.47795	0.0621916	0.111825
zOTU_83	Fungi	Basidiomycota	Tremellomycetes	Tremellales	Trimorphomycetaceae	Saitozyma	Saitozyma_podzolica_SH1565595.08FU	2.41268	11.4967	3.17483	0.0747809	0.133181
zOTU_57	Fungi	Ascomycota	Sordariomycetes	Sordariales	Chaetomiaceae	Myceliophthora	Myceliophthora_similis_SH2048783.08FU	-2.33797	12.0771	2.91938	0.0875214	0.151599
zOTU_416	Fungi	Ascomycota	Sordariomycetes	Sordariales	Lasiosphaeriaceae	Podospora	Unassigned	2.24023	10.2708	2.90391	0.088365	0.151599
zOTU_127	Fungi	Ascomycota	Sordariomycetes	Xylariales	Apiosporaceae	Arthrinium	Arthrinium_malaysianum_SH1540049.08FU	2.24023	10.2708	2.90391	0.088365	0.151599
zOTU_297	Fungi	Mortierellomycota	Mortierellomycetes	Mortierellales	Mortierellaceae	Mortierella	Mortierella_wolfii_SH1552338.08FU	2.24023	10.2708	2.90391	0.088365	0.151599
zOTU_23	Fungi	Ascomycota	Sordariomycetes	Hypocreales	Nectriaceae	Fusarium	Fusarium_oxysporum_SH1212219.08FU	2.29731	13.0287	2.50591	0.11342	0.191187
zOTU_35	Fungi	Ascomycota	Leotiomycetes	Helotiales	Myxotrichaceae	Oidiodendron	Oidiodendron_echinulatum_SH1564457.08FU	-2.1626	12.2154	2.505	0.113485	0.191187
zOTU_110	Fungi	Ascomycota	Sordariomycetes	Sordariales	Chaetomiaceae	Botryotrichum	Botryotrichum_atrogriseum_SH1800512.08FU	-1.90992	10.9227	2.41535	0.120151	0.200609
zOTU_55	Fungi	Ascomycota	Sordariomycetes	Sordariales	Chaetomiaceae	Unassigned	Unassigned	-2.04092	11.6174	2.34245	0.125891	0.208334
zOTU_2	Fungi	Rozellomycota	Rozellomycotina_cls_Incertae_sedis	GS11	Unassigned	Unassigned	Unassigned	2.67702	16.4068	2.08012	0.149228	0.244787
zOTU_32	Fungi	Ascomycota	Sordariomycetes	Hypocreales	Nectriaceae	Gibberella	Gibberella_intricans_SH1610158.08FU	1.99431	12.5012	2.04681	0.152525	0.248019
zOTU_177	Fungi	Ascomycota	Sordariomycetes	Microascales	Microascaceae	Lophotrichus	Lophotrichus_fimeti_SH1516798.08FU	-1.6246	10.6693	1.84563	0.174292	0.280971
zOTU_28	Fungi	Ascomycota	Sordariomycetes	Hypocreales	Nectriaceae	Gibberella	Gibberella_circinata_SH2456044.08FU	1.87867	12.5303	1.82731	0.176445	0.282011
zOTU_130	Fungi	Ascomycota	Leotiomycetes	Helotiales	Myxotrichaceae	Oidiodendron	Oidiodendron_echinulatum_SH1564463.08FU	-1.55311	10.6877	1.6868	0.194024	0.307479
zOTU_9	Fungi	Ascomycota	Eurotiomycetes	Eurotiales	Thermoascaceae	Byssochlamys	Byssochlamys_lagunculariae_SH1161211.08FU	-2.27127	15.5653	1.65002	0.198956	0.311163
zOTU_143	Fungi	Ascomycota	Dothideomycetes	Pleosporales	Sporormiaceae	Neobulgaria	Neobulgaria_pura_SH1510690.08FU	1.65362	11.3098	1.64474	0.199677	0.311163
zOTU_25	Fungi	Ascomycota	Saccharomycetes	Saccharomycetales	Saccharomycetales_fam_Incertae_sedis	Candida	Candida_subhashii_SH1553425.08FU	-1.53849	10.9897	1.58064	0.208669	0.322488
zOTU_24	Fungi	Ascomycota	Sordariomycetes	Sordariales	Chaetomiaceae	Unassigned	Unassigned	-1.71721	12.7594	1.5108	0.219016	0.335705
zOTU_126	Fungi	Ascomycota	Leotiomycetes	Helotiales	Helotiaceae	Ombrophila	Aquadiscula_appendiculata_SH1180993.08FU	-1.47643	10.9711	1.4755	0.22448	0.341282
zOTU_139	Fungi	Ascomycota	Leotiomycetes	Helotiales	Hyaloscyphaceae	Glutinomyces	Neofabraea_malicorticis_SH1522920.08FU	-1.46339	11.0378	1.40877	0.235261	0.354789
zOTU_27	Fungi	Mortierellomycota	Mortierellomycetes	Mortierellales	Mortierellaceae	Mortierella	Mortierella_alpina_SH1650283.08FU	-1.58249	12.2144	1.38581	0.239114	0.357714
zOTU_8	Fungi	Ascomycota	Dothideomycetes	Helotiales	Unassigned	Unassigned	Unassigned	-2.04011	15.5049	1.36427	0.242799	0.360344
zOTU_63	Fungi	Ascomycota	Sordariomycetes	Hypocreales	Nectriaceae	Fusarium	Fusarium_acutatum_SH2456056.08FU	1.46286	11.6334	1.23341	0.266744	0.392765
zOTU_66	Fungi	Ascomycota	Sordariomycetes	Hypocreales	Nectriaceae	Neocosmospora	Neocosmospora_rubicola_SH1919085.08FU	1.44761	11.7187	1.19596	0.274131	0.400488
zOTU_10	Fungi	Ascomycota	Dothideomycetes	Pleosporales	Sporormiaceae	Preussia	Preussia_longisporopsis_SH1541738.08FU	1.6854	14.8315	1.04828	0.305903	0.44344
zOTU_18	Fungi	Ascomycota	Saccharomycetes	Saccharomycetales	Saccharomycetales_fam_Incertae_sedis	Candida	Candida_subhashii_SH1553425.08FU	-1.25992	11.441	0.971295	0.324357	0.466576
zOTU_19	Fungi	Ascomycota	Leotiomycetes	Helotiales	Leotiaceae	Neobulgaria	Neobulgaria_pura_SH1510690.08FU	-1.40197	13.4101	0.931978	0.334349	0.477277
zOTU_34	Fungi	Ascomycota	Sordariomycetes	Hypocreales	Hypocreaceae	Trichoderma	Trichoderma_simmonsii_SH2303514.08FU	-1.32145	12.959	0.891987	0.344939	0.488664
zOTU_38	Fungi	Ascomycota	Sordariomycetes	Microascales	Microascaceae	Pseudallescheria	Pseudallescheria_angusta_SH1575421.08FU	-1.23257	12.0952	0.866668	0.35188	0.494748
zOTU_48	Fungi	Ascomycota	Leotiomycetes	Thelebolales	Thelebolaceae	Ramgea	Ramgea_ozimecii_SH2763984.08FU	-1.18601	11.5369	0.853357	0.355605	0.496254
zOTU_22	Fungi	Ascomycota	Leotiomycetes	Helotiales	Helotiaceae	Ramgea	Ramgea_ozimecii_SH2763984.08FU	-1.18947	12.5382	0.767392	0.381025	0.52779
zOTU_30	Fungi	Ascomycota	Sordariomycetes	Coniochaetales	Coniochaetaceae	Coniochaeta	Coniochaeta_rosae_SH1645115.08FU	-1.18238	12.8937	0.725225	0.394435	0.542349
zOTU_39	Fungi	Ascomycota	Leotiomycetes	Helotiales	Helotiales_fam_Incertae_sedis	Xenopolyscytalum	Xenopolyscytalum_pinea_SH1522486.08FU	-1.03477	11.879	0.628977	0.427731	0.583569
zOTU_99	Fungi	Ascomycota	Pezizomycetes	Pezizales	Pyronemataceae	Trichobolus	Trichobolus_zukalii_SH1555889.08FU	-0.938406	10.9008	0.621056	0.430655	0.583569
zOTU_398	Fungi	Ascomycota	Sordariomycetes	Microascales	Microascaceae	Cephalotrichum	Cephalotrichum_asperulum_SH1575614.08FU	-0.924471	10.5411	0.592501	0.441454	0.593898
zOTU_11	Fungi	Ascomycota	Sordariomycetes	Sordariales	Cephalothecaceae	Phialemonium	Phialemonium_inflatum_SH1545680.08FU	-1.19622	14.6105	0.561121	0.453809	0.606159
zOTU_100	Fungi	Ascomycota	Sordariomycetes	Sordariales	Chaetomiaceae	Retroconis	Retroconis_fusiformis_SH1615720.08FU	-0.892824	11.0151	0.547273	0.459434	0.60932
zOTU_16	Fungi	Ascomycota	Leotiomycetes	Thelebolales	Pseudeurotiaceae	Pseudeurotium	Pseudeurotium_bakeri_SH2569355.08FU	-1.0566	13.5177	0.528039	0.467432	0.615563
zOTU_31	Fungi	Basidiomycota	Agaricomycetes	Agaricales	Entolomataceae	Clitopilus	Clitopilus_hobsonii_SH2710395.08FU	0.966428	12.5407	0.508268	0.47589	0.622317
zOTU_3	Fungi	Ascomycota	Leotiomycetes	Thelebolales	Thelebolaceae	Ramgea	Ramgea_ozimecii_SH2763984.08FU	-1.23973	16.7799	0.479811	0.488508	0.631093
zOTU_26	Fungi	Ascomycota	Sordariomycetes	Sordariales	Cephalothecaceae	Phialemonium	Phialemonium_inflatum_SH1545680.08FU	-0.936582	12.6158	0.473682	0.491298	0.631093
zOTU_82	Fungi	Ascomycota	Sordariomycetes	Togniniales	Togniniaceae	Phaeoacremonium	Lophotrichus_fimeti_SH1516798.08FU	-0.82128	10.9614	0.470571	0.492725	0.631093
zOTU_1	Fungi	Ascomycota	Leotiomycetes	Thelebolales	Pseudeurotiaceae	Pseudeurotium	Pseudeurotium_hygrophilum_SH1647616.08FU	-1.18834	17.5618	0.422412	0.515736	0.654537
zOTU_318	Fungi	Ascomycota	Sordariomycetes	Microascales	Microascaceae	Gamsia	Gamsia_aggregata_SH1748141.08FU	0.768849	10.6063	0.417815	0.518029	0.654537
zOTU_7	Fungi	Ascomycota	Saccharomycetes	Saccharomycetales	Saccharomycetales_fam_Incertae_sedis	Candida	Candida_subhashii_SH1553425.08FU	-0.864146	12.75	0.399357	0.527422	0.661932
zOTU_15	Fungi	Ascomycota	Leotiomycetes	Helotiales	Leotiaceae	Neobulgaria	Neobulgaria_pura_SH1510690.08FU	0.89835	13.415	0.389777	0.532417	0.663746
zOTU_68	Fungi	Ascomycota	Sordariomycetes	Microascales	Microascaceae	Pseudallescheria	Pseudallescheria_angusta_SH1575421.08FU	-0.732991	10.9889	0.370562	0.542698	0.672083
zOTU_76	Fungi	Ascomycota	Leotiomycetes	Helotiales	Helotiales_fam_Incertae_sedis	Cadophora	Cadophora_melinii_SH1545863.08FU	0.722989	10.9525	0.36056	0.548196	0.674425
zOTU_128	Fungi	Ascomycota	Eurotiomycetes	Eurotiales	Trichocomaceae	Thermomyces	Thermomyces_lanuginosus_SH1161638.08FU	-0.688392	10.5748	0.331492	0.564782	0.686697
zOTU_20	Fungi	Ascomycota	Saccharomycetes	Saccharomycetales	Saccharomycetales_fam_Incertae_sedis	Candida	Candida_subhashii_SH1553425.08FU	-0.695564	11.0189	0.330244	0.565515	0.686697
zOTU_69	Fungi	Ascomycota	Sordariomycetes	Sordariales	Chaetomiaceae	Trichocladium	Trichocladium_arxii_SH1800625.08FU	0.724774	11.5245	0.32241	0.570163	0.687594
zOTU_13	Fungi	Ascomycota	Leotiomycetes	Thelebolales	Thelebolaceae	Ramgea	Ramgea_ozimecii_SH2763984.08FU	-0.825294	13.6807	0.316683	0.573608	0.687594
zOTU_88	Fungi	Ascomycota	Sordariomycetes	Microascales	Microascaceae	Phaeoacremonium	Lophotrichus_fimeti_SH1516798.08FU	-0.689155	11.2839	0.305722	0.580317	0.691206
zOTU_96	Fungi	Ascomycota	Eurotiomycetes	Eurotiales	Aspergillaceae	Penicillium	Penicillium_simplicissimum_SH1532997.08FU	0.646509	11.1837	0.274286	0.600471	0.710684
zOTU_403	Fungi	Ascomycota	Sordariomycetes	Microascales	Microascaceae	Pithoascus	Pithoascus_ater_SH1146134.08FU	-0.596125	10.4931	0.247382	0.618925	0.727918
zOTU_37	Fungi	Ascomycota	Leotiomycetes	Helotiales	Helotiaceae	Phaeohelotium	Unassigned	0.595957	11.7349	0.21085	0.646102	0.752764
zOTU_44	Fungi	Ascomycota	Leotiomycetes	Helotiales	Helotiales_fam_Incertae_sedis	Xenopolyscytalum	Xenopolyscytalum_pinea_SH1522486.08FU	-0.56291	11.3121	0.204394	0.651197	0.752764
zOTU_373	Fungi	Ascomycota	Sordariomycetes	Sordariales	Chaetomiaceae	Chaetomium	Chaetomium_spirochaete_SH2475983.08FU	-0.5318	10.9043	0.200949	0.653956	0.752764
zOTU_149	Fungi	Ascomycota	Leotiomycetes	Thelebolales	Pseudeurotiaceae	Pseudeurotium	Pseudeurotium_bakeri_SH2569355.08FU	0.525043	10.6531	0.198231	0.656153	0.752764
zOTU_80	Fungi	Ascomycota	Sordariomycetes	Hypocreales	Hypocreales_fam_Incertae_sedis	Myxocephala	Myxocephala_albida_SH1506743.08FU	0.559544	11.4928	0.191536	0.661641	0.754432
zOTU_46	Fungi	Ascomycota	Leotiomycetes	Thelebolales	Pseudeurotiaceae	Pseudeurotium	Pseudeurotium_bakeri_SH2569355.08FU	-0.534848	11.98	0.168937	0.681058	0.767716
zOTU_74	Fungi	Ascomycota	Leotiomycetes	Helotiales	Helotiaceae	Ramgea	Ramgea_ozimecii_SH2763984.08FU	0.5324	11.8013	0.16844	0.681502	0.767716
zOTU_21	Fungi	Ascomycota	Sordariomycetes	Sordariales	Chaetomiaceae	Botryotrichum	Botryotrichum_atrogriseum_SH1800512.08FU	-0.597864	13.9326	0.160921	0.68831	0.770742
zOTU_5	Fungi	Basidiomycota	Agaricomycetes	Agaricales	Entolomataceae	Clitopilus	Clitopilus_hobsonii_SH1574433.08FU	-0.590866	16.3457	0.11445	0.735134	0.818274
zOTU_53	Fungi	Ascomycota	Leotiomycetes	Helotiales	Leotiaceae	Neobulgaria	Neobulgaria_pura_SH1510690.08FU	0.411378	11.6795	0.101675	0.749828	0.829692
zOTU_4	Fungi	Basidiomycota	Agaricomycetes	Agaricales	Entolomataceae	Clitopilus	Clitopilus_hobsonii_SH1574433.08FU	-0.531944	16.4007	0.0925721	0.760932	0.837026
zOTU_119	Fungi	Ascomycota	Sordariomycetes	Sordariales	Cephalothecaceae	Phialemonium	Phialemonium_inflatum_SH1545680.08FU	-0.3461	10.6161	0.0864277	0.768769	0.8407
zOTU_190	Fungi	Ascomycota	Sordariomycetes	Hypocreales	Nectriaceae	Neocosmospora	Neocosmospora_rubicola_SH1919085.08FU	-0.33664	10.6259	0.0818392	0.77482	0.84154
zOTU_41	Fungi	Ascomycota	Leotiomycetes	Helotiales	Leotiaceae	Neobulgaria	Neobulgaria_pura_SH1510690.08FU	-0.365128	11.9705	0.0790879	0.778537	0.84154
zOTU_151	Fungi	Ascomycota	Sordariomycetes	Chaetosphaeriales	Chaetosphaeriaceae	Chaetosphaeria	Phaeostalagmus_cyclosporus_SH2592099.08FU	-0.310778	10.5183	0.0687119	0.793222	0.847503
zOTU_67	Fungi	Ascomycota	Sordariomycetes	Hypocreales	Nectriaceae	Fusarium	Fusarium_waltergamsii_SH1919084.08FU	-0.324886	11.4137	0.0668672	0.795954	0.847503
zOTU_93	Fungi	Ascomycota	Sordariomycetes	Microascales	Microascaceae	Phaeoacremonium	Lophotrichus_fimeti_SH1516798.08FU	-0.316461	11.2493	0.0657357	0.79765	0.847503
zOTU_77	Fungi	Ascomycota	Sordariomycetes	Coniochaetales	Coniochaetaceae	Coniochaeta	Coniochaeta_mutabilis_SH2950596.08FU	-0.275633	11.5304	0.0469776	0.828408	0.875211
zOTU_234	Fungi	Ascomycota	Eurotiomycetes	Eurotiales	Aspergillaceae	Penicillium	Penicillium_simplicissimum_SH1532997.08FU	-0.248415	10.6229	0.0431442	0.835454	0.877696
zOTU_29	Fungi	Basidiomycota	Agaricomycetes	Agaricales	Entolomataceae	Clitopilus	Clitopilus_hobsonii_SH2710395.08FU	0.223455	12.5964	0.0275153	0.868254	0.903963
zOTU_14	Fungi	Ascomycota	Sordariomycetes	Sordariales	Chaetomiaceae	Botryotrichum	Botryotrichum_atrogriseum_SH1800512.08FU	0.241393	13.8419	0.0267321	0.870125	0.903963
zOTU_160	Fungi	Ascomycota	Leotiomycetes	Thelebolales	Pseudeurotiaceae	Pseudogymnoascus	Pseudogymnoascus_destructans_SH2267805.08FU	-0.153342	10.7243	0.0176162	0.89441	0.924059
zOTU_51	Fungi	Ascomycota	Sordariomycetes	Coniochaetales	Coniochaetaceae	Coniochaeta	Coniochaeta_rosae_SH1645115.08FU	0.158193	11.7225	0.0149874	0.902564	0.92736
zOTU_288	Fungi	Ascomycota	Leotiomycetes	Thelebolales	Thelebolaceae	Ramgea	Ramgea_ozimecii_SH2763984.08FU	0.1221	11.6739	0.0090768	0.924099	0.944297
zOTU_36	Fungi	Mortierellomycota	Mortierellomycetes	Mortierellales	Mortierellaceae	Mortierella	Mortierella_globalpina_SH1843347.08FU	0.0852431	11.3855	0.00448549	0.946603	0.955512
zOTU_17	Fungi	Ascomycota	Leotiomycetes	Helotiales	Thelebolaceae	Pseudeurotium	Ramgea_ozimecii_SH2763984.08FU	-0.0993632	14.0626	0.00437206	0.947281	0.955512
zOTU_12	Fungi	Ascomycota	Leotiomycetes	Thelebolales	Thelebolaceae	Ramgea	Ramgea_ozimecii_SH2763984.08FU	0.0952804	14.2797	0.00386898	0.950403	0.955512
zOTU_62	Fungi	Ascomycota	Sordariomycetes	Sordariales	Chaetomiaceae	Botryotrichum	Botryotrichum_atrogriseum_SH1800512.08FU	0.0141147	11.4338	0.000111755	0.991565	0.991565
zOTU_1166	Bacteria	Gemmatimonadota	Gemmatimonadetes	Gemmatimonadales	Gemmatimonadaceae	uncultured	uncultured_bacterium	-3.66633	10.8583	9.34018	0.00224183	0.0138857
zOTU_415	Bacteria	Proteobacteria	Gammaproteobacteria	Salinisphaerales	Solimonadaceae	uncultured	uncultured_bacterium	-3.66565	10.8578	9.33931	0.00224289	0.0138857
zOTU_746	Bacteria	Proteobacteria	Alphaproteobacteria	Rhizobiales	Xanthobacteraceae	Pseudolabrys	uncultured_Pseudolabrys_sp.	-3.6657	10.8579	9.33902	0.00224325	0.0138857
zOTU_632	Bacteria	Proteobacteria	Gammaproteobacteria	Steroidobacterales	Steroidobacteraceae	Steroidobacter	uncultured_bacterium	-3.66456	10.8574	9.33557	0.00224748	0.0138857
zOTU_1006	Bacteria	Patescibacteria	Saccharimonadia	Saccharimonadales	Saccharimonadaceae	TM7a	uncultured_bacterium	-3.66416	10.8572	9.33438	0.00224894	0.0138857
zOTU_1014	Bacteria	Proteobacteria	Gammaproteobacteria	Burkholderiales	Nitrosomonadaceae	MND1	uncultured_bacterium	-3.66389	10.8571	9.3334	0.00225014	0.0138857
zOTU_101	Bacteria	Proteobacteria	Gammaproteobacteria	Burkholderiales	Methylophilaceae	Methylobacillus	uncultured_bacterium	-3.66319	10.8568	9.33119	0.00225287	0.0138857
zOTU_103	Bacteria	Proteobacteria	Gammaproteobacteria	Xanthomonadales	Rhodanobacteraceae	Rhodanobacter	Rhodanobacter_spathiphylli	-3.66278	10.8566	9.32992	0.00225443	0.0138857
zOTU_1891	Bacteria	Proteobacteria	Alphaproteobacteria	Rhizobiales	Devosiaceae	uncultured	uncultured_bacterium	-3.6617	10.8563	9.32562	0.00225972	0.0138857
zOTU_1266	Bacteria	Bacteroidota	Bacteroidia	Cytophagales	Microscillaceae	uncultured	metagenome	-3.66138	10.8561	9.32484	0.00226068	0.0138857
zOTU_1298	Bacteria	Myxococcota	bacteriap25	uncultured_delta_proteobacterium	Unassigned	Unassigned	Unassigned	-3.66059	10.8558	9.32259	0.00226346	0.0138857
zOTU_405	Bacteria	Dependentiae	Babeliae	Babeliales	Babeliaceae	uncultured_Candidatus_Dependentiae_bacterium	Candidatus_Babela_massiliensis	-3.66064	10.8559	9.32204	0.00226413	0.0138857
zOTU_491	Bacteria	Patescibacteria	Saccharimonadia	Saccharimonadales	uncultured_Candidatus_Saccharibacteria_bacterium	TM7a	uncultured_bacterium	-3.66064	10.8559	9.32204	0.00226413	0.0138857
zOTU_673	Bacteria	Proteobacteria	Alphaproteobacteria	Rhizobiales	Xanthobacteraceae	Pseudolabrys	uncultured_Pseudolabrys_sp.	-3.65932	10.8552	9.31831	0.00226876	0.0138857
zOTU_196	Bacteria	Verrucomicrobiota	Verrucomicrobiae	Opitutales	Opitutaceae	Lacunisphaera	Opitutus_sp._GAS368	-3.65887	10.855	9.31698	0.0022704	0.0138857
zOTU_401	Bacteria	Proteobacteria	Gammaproteobacteria	Xanthomonadales	Rhodanobacteraceae	Dyella	Dyella_sp._BS13	-3.65527	10.8535	9.30539	0.00228481	0.0138857
zOTU_381	Bacteria	Bacteroidota	Bacteroidia	Cytophagales	Microscillaceae	uncultured	uncultured_Bacteroidetes_bacterium	-3.65414	10.8531	9.30091	0.00229041	0.0138857
zOTU_1361	Bacteria	Bacteroidota	Bacteroidia	Chitinophagales	Chitinophagaceae	Niastella	metagenome	-3.65247	10.8524	9.29573	0.00229688	0.0138857
zOTU_1707	Bacteria	Acidobacteriota	Vicinamibacteria	Vicinamibacterales	uncultured	uncultured_bacterium	Unassigned	-3.65077	10.8517	9.29034	0.00230365	0.0138857
zOTU_417	Bacteria	Proteobacteria	Alphaproteobacteria	Caulobacterales	Hyphomonadaceae	Hirschia	uncultured_bacterium	3.60867	10.8382	9.28386	0.00231182	0.0138857
zOTU_468	Bacteria	Proteobacteria	Alphaproteobacteria	Sphingomonadales	Sphingomonadaceae	Altererythrobacter	uncultured_bacterium	-3.64862	10.8508	9.28357	0.00231218	0.0138857
zOTU_134	Bacteria	Actinobacteriota	Actinobacteria	Micrococcales	Micrococcaceae	Pseudarthrobacter	Pseudarthrobacter_sulfonivorans	3.6064	10.8374	9.27474	0.00232336	0.0138857
zOTU_1817	Bacteria	Bacteroidota	Bacteroidia	Chitinophagales	Saprospiraceae	uncultured	uncultured_bacterium	-3.64396	10.8488	9.26731	0.0023328	0.0138857
zOTU_1354	Bacteria	Gemmatimonadota	S0134_terrestrial_group	uncultured_bacterium	Unassigned	Unassigned	Unassigned	3.59451	10.8324	9.23363	0.00237611	0.0139335
zOTU_1673	Bacteria	Proteobacteria	Gammaproteobacteria	Enterobacterales	Enterobacteriaceae	Enterobacter	Klebsiella_oxytoca	3.59228	10.8316	9.22514	0.00238714	0.0139335
zOTU_1547	Bacteria	Proteobacteria	Alphaproteobacteria	Sphingomonadales	Sphingomonadaceae	Sphingomonas	Sphingomonas_sp.	3.59149	10.8309	9.22466	0.00238777	0.0139335
zOTU_337	Bacteria	Actinobacteriota	Actinobacteria	Micrococcales	Microbacteriaceae	Microbacterium	Microbacterium_sp._CMJ1-10	3.59055	10.8307	9.22019	0.00239361	0.0139335
zOTU_2481	Bacteria	Actinobacteriota	Thermoleophilia	Gaiellales	uncultured	uncultured_bacterium	Unassigned	3.58984	10.8304	9.21793	0.00239656	0.0139335
zOTU_2503	Bacteria	Proteobacteria	Alphaproteobacteria	Sphingomonadales	Sphingomonadaceae	Sphingomonas	uncultured_bacterium	3.58481	10.8282	9.20144	0.00241824	0.0139945
zOTU_314	Bacteria	Proteobacteria	Alphaproteobacteria	Rhizobiales	Rhizobiaceae	Allorhizobium-Neorhizobium-Pararhizobium-Rhizobium	Neorhizobium_huautlense	3.57791	10.8256	9.17567	0.00245253	0.0141275
zOTU_464	Bacteria	Proteobacteria	Alphaproteobacteria	Dongiales	Dongiaceae	Dongia	uncultured_bacterium	3.57014	10.8221	9.15092	0.00248592	0.0142541
zOTU_1083	Bacteria	Proteobacteria	Gammaproteobacteria	Salinisphaerales	Solimonadaceae	Fontimonas	uncultured_gamma_proteobacterium	3.56028	10.8179	9.11744	0.00253184	0.0144511
zOTU_2533	Bacteria	Proteobacteria	Alphaproteobacteria	Sphingomonadales	Sphingomonadaceae	Sphingomonas	Sphingomonas_sp._CA25	3.55715	10.8169	9.10525	0.00254876	0.0144816
zOTU_48	Bacteria	Actinobacteriota	Actinobacteria	Micrococcales	Micrococcaceae	Arthrobacter	Arthrobacter_sp._ES3-54	3.54019	10.8097	9.04848	0.00262913	0.0148367
zOTU_38	Bacteria	Proteobacteria	Gammaproteobacteria	Pseudomonadales	Pseudomonadaceae	Pseudomonas	Pseudomonas_plecoglossicida	3.53892	10.8092	9.04441	0.00263499	0.0148367
zOTU_752	Bacteria	Bacteroidota	Bacteroidia	Chitinophagales	Chitinophagaceae	Terrimonas	uncultured_bacterium	-3.52679	10.8214	8.63211	0.00330289	0.0165769
zOTU_512	Bacteria	Actinobacteriota	Actinobacteria	Micrococcales	Intrasporangiaceae	Knoellia	Knoellia_aerolata	-3.5217	10.8192	8.61555	0.00333304	0.0165769
zOTU_1865	Bacteria	Proteobacteria	Gammaproteobacteria	Burkholderiales	Nitrosomonadaceae	Ellin6067	uncultured_bacterium	-3.52149	10.8191	8.61516	0.00333376	0.0165769
zOTU_465	Bacteria	Proteobacteria	Alphaproteobacteria	Rhizobiales	Rhizobiaceae	Allorhizobium-Neorhizobium-Pararhizobium-Rhizobium	metagenome	-3.51839	10.8177	8.6056	0.00335131	0.0165769
zOTU_1944	Bacteria	Proteobacteria	Alphaproteobacteria	Rhizobiales	uncultured	uncultured_bacterium	Unassigned	-3.51803	10.8175	8.60438	0.00335355	0.0165769
zOTU_755	Bacteria	Proteobacteria	Alphaproteobacteria	Sphingomonadales	Sphingomonadaceae	Altererythrobacter	uncultured_bacterium	-3.51739	10.8174	8.6016	0.00335868	0.0165769
zOTU_881	Bacteria	Acidobacteriota	Vicinamibacteria	Vicinamibacterales	Vicinamibacteraceae	uncultured_bacterium	uncultured_bacterium	-3.51671	10.8171	8.59922	0.00336308	0.0165769
zOTU_1279	Bacteria	Acidobacteriota	Acidobacteriae	Acidobacteriales	Acidobacteriaceae_Subgroup_1	Occallatibacter	uncultured_Acidobacteria_bacterium	-3.51598	10.8167	8.59766	0.00336595	0.0165769
zOTU_1647	Bacteria	Actinobacteriota	Actinobacteria	Streptomycetales	Streptomycetaceae	Streptomyces	Streptomyces_finlayi	-3.51548	10.8166	8.59518	0.00337055	0.0165769
zOTU_2440	Bacteria	Proteobacteria	Alphaproteobacteria	Rhizobiales	Rhizobiales_Incertae_Sedis	Bauldia	uncultured_bacterium	-3.51451	10.8161	8.59236	0.00337577	0.0165769
zOTU_1427	Bacteria	Verrucomicrobiota	Verrucomicrobiae	Pedosphaerales	Pedosphaeraceae	uncultured_subdivision_3_bacterium	Unassigned	-3.5131	10.8154	8.58845	0.00338302	0.0165769
zOTU_577	Bacteria	Proteobacteria	Alphaproteobacteria	Ferrovibrionales	Ferrovibrionaceae	Ferrovibrio	Phaeospirillum_sp._I08B-942	-3.51246	10.8152	8.58637	0.00338689	0.0165769
zOTU_1287	Bacteria	Proteobacteria	Gammaproteobacteria	Salinisphaerales	Solimonadaceae	Polycyclovorans	uncultured_bacterium	-3.51187	10.8149	8.58444	0.00339049	0.0165769
zOTU_824	Bacteria	Proteobacteria	Gammaproteobacteria	Burkholderiales	TRA3-20	uncultured_bacterium	Unassigned	-3.51142	10.8147	8.58293	0.00339328	0.0165769
zOTU_2270	Bacteria	Proteobacteria	Alphaproteobacteria	Rhizobiales	Xanthobacteraceae	uncultured	uncultured_Hyphomicrobiaceae_bacterium	-3.51163	10.815	8.58248	0.00339414	0.0165769
zOTU_1415	Bacteria	Acidobacteriota	Acidobacteriae	Solibacterales	Solibacteraceae	Candidatus_Solibacter	uncultured_bacterium	-3.5114	10.8148	8.58244	0.00339419	0.0165769
zOTU_276	Bacteria	Verrucomicrobiota	Verrucomicrobiae	Opitutales	Opitutaceae	Opitutus	uncultured_bacterium	-3.51079	10.8145	8.58086	0.00339715	0.0165769
zOTU_428	Bacteria	Proteobacteria	Alphaproteobacteria	Rhizobiales	Devosiaceae	Devosia	uncultured_bacterium	-3.51079	10.8145	8.58086	0.00339715	0.0165769
zOTU_822	Bacteria	Proteobacteria	Alphaproteobacteria	Elsterales	uncultured	uncultured_bacterium	Unassigned	-3.51081	10.8146	8.58052	0.00339779	0.0165769
zOTU_835	Bacteria	Proteobacteria	Gammaproteobacteria	Pseudomonadales	Cellvibrionaceae	uncultured	Teredinibacter_sp._1162T.S.0a.05	-3.5106	10.8144	8.58029	0.00339822	0.0165769
zOTU_1583	Bacteria	Acidobacteriota	Vicinamibacteria	Vicinamibacterales	uncultured	uncultured_bacterium	Unassigned	-3.51046	10.8144	8.57931	0.00340004	0.0165769
zOTU_2588	Bacteria	Proteobacteria	Alphaproteobacteria	Sphingomonadales	Sphingomonadaceae	Ellin6055	uncultured_bacterium	-3.51022	10.8143	8.57859	0.00340138	0.0165769
zOTU_1970	Bacteria	Proteobacteria	Alphaproteobacteria	Sphingomonadales	Sphingomonadaceae	Sphingobium	Sphingobium_sp._UR_7-05	-3.50902	10.8137	8.57509	0.00340793	0.0165769
zOTU_613	Bacteria	Proteobacteria	Gammaproteobacteria	Gammaproteobacteria_Incertae_Sedis	Unknown_Family	Acidibacter	uncultured_bacterium	-3.50893	10.8137	8.57466	0.00340874	0.0165769
zOTU_2524	Bacteria	Actinobacteriota	Acidimicrobiia	Microtrichales	Iamiaceae	Iamia	uncultured_bacterium	-3.50839	10.8135	8.57303	0.0034118	0.0165769
zOTU_1076	Bacteria	Proteobacteria	Alphaproteobacteria	Rhodospirillales	uncultured	uncultured_bacterium	Unassigned	-3.50735	10.8132	8.56878	0.00341976	0.0165769
zOTU_2641	Bacteria	Acidobacteriota	Acidobacteriae	Acidobacteriales	Acidobacteriaceae_Subgroup_1	Granulicella	uncultured_bacterium	-3.50599	10.8125	8.56523	0.00342644	0.0165769
zOTU_842	Bacteria	Acidobacteriota	Vicinamibacteria	Vicinamibacterales	Vicinamibacteraceae	uncultured_Acidobacteria_bacterium	Unassigned	-3.50595	10.8125	8.56494	0.00342698	0.0165769
zOTU_1248	Bacteria	Actinobacteriota	Acidimicrobiia	Microtrichales	Iamiaceae	Iamia	uncultured_bacterium	-3.50449	10.812	8.55971	0.00343684	0.0165769
zOTU_279	Bacteria	Proteobacteria	Alphaproteobacteria	Elsterales	uncultured	uncultured_bacterium	uncultured_proteobacterium	-3.50411	10.8118	8.55817	0.00343975	0.0165769
zOTU_194	Bacteria	Proteobacteria	Alphaproteobacteria	Rhizobiales	Xanthobacteraceae	Pseudolabrys	Pseudolabrys_sp._Root1462	-3.50325	10.8114	8.55611	0.00344364	0.0165769
zOTU_2583	Bacteria	Actinobacteriota	Acidimicrobiia	Microtrichales	Iamiaceae	Iamia	uncultured_bacterium	-3.50302	10.8113	8.55526	0.00344525	0.0165769
zOTU_569	Bacteria	Proteobacteria	Alphaproteobacteria	Rhizobiales	Xanthobacteraceae	uncultured	uncultured_Bradyrhizobium_sp.	-3.50198	10.811	8.55104	0.00345325	0.0165769
zOTU_1118	Bacteria	Acidobacteriota	Vicinamibacteria	Vicinamibacterales	uncultured	uncultured_bacterium	Unassigned	-3.4996	10.8099	8.54403	0.00346656	0.0165769
zOTU_1178	Bacteria	Dependentiae	Babeliae	Babeliales	Babeliaceae	uncultured_bacterium	Candidatus_Babela_massiliensis	-3.49915	10.8098	8.54185	0.00347072	0.0165769
zOTU_298	Bacteria	Actinobacteriota	Actinobacteria	Propionibacteriales	Nocardioidaceae	Kribbella	Kribbella_soli	-3.49708	10.8088	8.53593	0.00348203	0.0165769
zOTU_1986	Bacteria	Proteobacteria	Alphaproteobacteria	Rhizobiales	Hyphomicrobiaceae	Hyphomicrobium	uncultured_bacterium	-3.4965	10.8086	8.53405	0.00348562	0.0165769
zOTU_2403	Bacteria	Proteobacteria	Alphaproteobacteria	Rhizobiales	Devosiaceae	uncultured	uncultured_bacterium	-3.49556	10.8082	8.53101	0.00349147	0.0165769
zOTU_2484	Bacteria	Actinobacteriota	Thermoleophilia	Solirubrobacterales	67-14	uncultured_bacterium	Unassigned	-3.49494	10.8079	8.52899	0.00349533	0.0165769
zOTU_341	Bacteria	Proteobacteria	Alphaproteobacteria	Rhizobiales	Rhizobiales_Incertae_Sedis	Nordella	uncultured_bacterium	-3.49416	10.8077	8.52615	0.0035008	0.0165769
zOTU_1475	Bacteria	Patescibacteria	Saccharimonadia	Saccharimonadales	uncultured_bacterium	Unassigned	Unassigned	-3.49383	10.8074	8.52563	0.0035018	0.0165769
zOTU_34	Bacteria	Proteobacteria	Alphaproteobacteria	Rhizobiales	Rhizobiaceae	Allorhizobium-Neorhizobium-Pararhizobium-Rhizobium	Agrobacterium_radiobacter	3.03163	11.6259	8.52369	0.00350553	0.0165769
zOTU_2467	Bacteria	Bacteroidota	Bacteroidia	Chitinophagales	Chitinophagaceae	Terrimonas	uncultured_bacterium	-3.49204	10.8068	8.51914	0.0035143	0.0165769
zOTU_306	Bacteria	Bacteroidota	Bacteroidia	Chitinophagales	Saprospiraceae	uncultured	metagenome	-3.48923	10.8056	8.51014	0.00353174	0.0165965
zOTU_376	Bacteria	Firmicutes	Bacilli	Lactobacillales	Lactobacillaceae	Limosilactobacillus	Lactobacillus_reuteri	3.46129	10.8038	8.49627	0.00355876	0.0166469
zOTU_2290	Bacteria	Actinobacteriota	Acidimicrobiia	Microtrichales	Ilumatobacteraceae	Ilumatobacter	uncultured_bacterium	-3.48315	10.803	8.49099	0.0035691	0.0166469
zOTU_2678	Bacteria	Proteobacteria	Gammaproteobacteria	Enterobacterales	Enterobacteriaceae	Enterobacter	Pseudescherichia_vulneris	3.44399	10.7963	8.44387	0.00366276	0.0169487
zOTU_1242	Bacteria	Proteobacteria	Alphaproteobacteria	Rhizobiales	Rhizobiaceae	Shinella	uncultured_bacterium	3.43775	10.7937	8.42441	0.00370216	0.0169487
zOTU_1108	Bacteria	Proteobacteria	Gammaproteobacteria	Burkholderiales	Comamonadaceae	Hydrogenophaga	Hydrogenophaga_sp._RAC07	3.43246	10.7914	8.40871	0.00373427	0.0169487
zOTU_969	Bacteria	Patescibacteria	Saccharimonadia	Saccharimonadales	uncultured_bacterium	Unassigned	Unassigned	3.42352	10.7878	8.38356	0.00378629	0.0169487
zOTU_175	Bacteria	Actinobacteriota	Actinobacteria	Micrococcales	Micrococcaceae	Pseudarthrobacter	Pseudarthrobacter_oxydans	3.42321	10.7879	8.38073	0.00379219	0.0169487
zOTU_541	Bacteria	Actinobacteriota	Actinobacteria	Micrococcales	Micrococcaceae	Pseudarthrobacter	Pseudarthrobacter_oxydans	3.41974	10.786	8.37582	0.00380245	0.0169487
zOTU_108	Bacteria	Proteobacteria	Gammaproteobacteria	Pseudomonadales	Cellvibrionaceae	Cellvibrio	Cellvibrio_sp._R-20952	3.41907	10.7858	8.37431	0.00380562	0.0169487
zOTU_1454	Bacteria	Proteobacteria	Alphaproteobacteria	Rhizobiales	Beijerinckiaceae	Microvirga	Mesorhizobium_sp._CCNWQLS7	3.41943	10.7861	8.37382	0.00380665	0.0169487
zOTU_692	Bacteria	Bdellovibrionota	Bdellovibrionia	Bdellovibrionales	Bdellovibrionaceae	Bdellovibrio	Bdellovibrio_bacteriovorus_HD100	3.41531	10.7844	8.3644	0.00382642	0.0169487
zOTU_912	Bacteria	Proteobacteria	Gammaproteobacteria	Xanthomonadales	Rhodanobacteraceae	uncultured	uncultured_bacterium	3.4156	10.7848	8.36233	0.00383079	0.0169487
zOTU_257	Bacteria	Actinobacteriota	Actinobacteria	Micrococcales	Micrococcaceae	Paenarthrobacter	Arthrobacter_sp._JDC-8	3.41595	10.7852	8.36182	0.00383187	0.0169487
zOTU_505	Bacteria	Actinobacteriota	Actinobacteria	Micrococcales	Intrasporangiaceae	uncultured	Terrabacter_sp._8-140	3.41494	10.7846	8.36084	0.00383393	0.0169487
zOTU_2118	Bacteria	Proteobacteria	Alphaproteobacteria	Sphingomonadales	Sphingomonadaceae	uncultured	uncultured_bacterium	3.41184	10.7829	8.3568	0.00384248	0.0169487
zOTU_1009	Bacteria	Proteobacteria	Alphaproteobacteria	Caulobacterales	Caulobacteraceae	Brevundimonas	Brevundimonas_kwangchunensis	3.40682	10.7806	8.34678	0.00386371	0.0169487
zOTU_951	Bacteria	Bacteroidota	Bacteroidia	Chitinophagales	Chitinophagaceae	uncultured	uncultured_bacterium	3.40779	10.7814	8.34586	0.00386568	0.0169487
zOTU_611	Bacteria	Proteobacteria	Alphaproteobacteria	Rhizobiales	Rhizobiaceae	Ensifer	Ensifer_meliloti	3.40147	10.7784	8.33455	0.0038898	0.0169487
zOTU_2244	Bacteria	Proteobacteria	Gammaproteobacteria	Burkholderiales	Comamonadaceae	Ramlibacter	Ramlibacter_sp.	3.40147	10.7784	8.33455	0.0038898	0.0169487
zOTU_1784	Bacteria	Gemmatimonadota	Gemmatimonadetes	Gemmatimonadales	Gemmatimonadaceae	uncultured	uncultured_Gemmatimonadales_bacterium	3.39744	10.7766	8.32624	0.00390764	0.0169487
zOTU_938	Bacteria	Proteobacteria	Alphaproteobacteria	Dongiales	Dongiaceae	Dongia	uncultured_Rhodospirillales_bacterium	3.39679	10.7763	8.32492	0.00391049	0.0169487
zOTU_776	Bacteria	Myxococcota	Polyangia	Polyangiales	Phaselicystidaceae	Phaselicystis	uncultured_bacterium	3.39683	10.7764	8.32474	0.00391087	0.0169487
zOTU_1024	Bacteria	Proteobacteria	Gammaproteobacteria	Xanthomonadales	Xanthomonadaceae	Lysobacter	Lysobacter_dokdonensis	3.39351	10.7749	8.31781	0.00392583	0.0169487
zOTU_91	Bacteria	Proteobacteria	Gammaproteobacteria	Pseudomonadales	Pseudomonadaceae	Pseudomonas	Pseudomonas_putida	3.3928	10.7753	8.311	0.00394058	0.0169487
zOTU_469	Bacteria	Actinobacteriota	Actinobacteria	Micrococcales	Microbacteriaceae	Agromyces	Agromyces_ramosus	3.3896	10.7733	8.30865	0.00394567	0.0169487
zOTU_340	Bacteria	Proteobacteria	Alphaproteobacteria	Rhizobiales	Rhizobiaceae	Allorhizobium-Neorhizobium-Pararhizobium-Rhizobium	Agrobacterium_sp.	3.38113	10.7698	8.29014	0.0039861	0.0170638
zOTU_320	Bacteria	Actinobacteriota	Actinobacteria	Micrococcales	Micrococcaceae	Pseudarthrobacter	Pseudarthrobacter_oxydans	3.37732	10.7681	8.2826	0.00400269	0.0170644
zOTU_889	Bacteria	Actinobacteriota	Actinobacteria	Micrococcales	Promicromonosporaceae	Promicromonospora	Promicromonospora_xylanilytica	3.37627	10.768	8.27767	0.00401355	0.0170644
zOTU_318	Bacteria	Proteobacteria	Gammaproteobacteria	KF-JG30-C25	uncultured_bacterium	Rhodanobacter	uncultured_bacterium	-3.35293	10.7766	7.83826	0.00511519	0.019546
zOTU_1278	Bacteria	Proteobacteria	Alphaproteobacteria	Sphingomonadales	Sphingomonadaceae	Altererythrobacter	uncultured_bacterium	-3.35121	10.7759	7.83445	0.00512599	0.019546
zOTU_331	Bacteria	Bacteroidota	Bacteroidia	Chitinophagales	Chitinophagaceae	Chitinophaga	Chitinophaga_rupis	-3.35102	10.7758	7.83408	0.00512702	0.019546
zOTU_459	Bacteria	Proteobacteria	Alphaproteobacteria	Rhizobiales	Xanthobacteraceae	uncultured	uncultured_bacterium	-3.34875	10.7748	7.82947	0.00514012	0.019546
zOTU_2535	Bacteria	Actinobacteriota	Actinobacteria	Micrococcales	Microbacteriaceae	Agromyces	uncultured_bacterium	-3.34214	10.772	7.81567	0.00517951	0.019546
zOTU_596	Bacteria	Proteobacteria	Alphaproteobacteria	Rhizobiales	Rhizobiaceae	Allorhizobium-Neorhizobium-Pararhizobium-Rhizobium	metagenome	-3.3415	10.7717	7.81433	0.00518335	0.019546
zOTU_1477	Bacteria	Proteobacteria	Gammaproteobacteria	Burkholderiales	Nitrosomonadaceae	Ellin6067	uncultured_bacterium	-3.34108	10.7716	7.81282	0.0051877	0.019546
zOTU_614	Bacteria	Proteobacteria	Alphaproteobacteria	Rhizobiales	Hyphomicrobiaceae	Hyphomicrobium	uncultured_bacterium	-3.34049	10.7713	7.81195	0.00519018	0.019546
zOTU_2139	Bacteria	Planctomycetota	Phycisphaerae	Tepidisphaerales	WD2101_soil_group	uncultured_bacterium	Unassigned	-3.34032	10.7712	7.81185	0.00519049	0.019546
zOTU_1237	Bacteria	Proteobacteria	Alphaproteobacteria	Elsterales	uncultured	uncultured_bacterium	Unassigned	-3.34032	10.7712	7.81185	0.00519049	0.019546
zOTU_703	Bacteria	Proteobacteria	Gammaproteobacteria	CCD24	uncultured_bacterium	Unassigned	Unassigned	-3.33922	10.7707	7.80953	0.00519713	0.019546
zOTU_1007	Bacteria	Proteobacteria	Alphaproteobacteria	Rhizobiales	Xanthobacteraceae	uncultured	uncultured_bacterium	-3.33891	10.7706	7.80881	0.0051992	0.019546
zOTU_2117	Bacteria	Actinobacteriota	Thermoleophilia	Solirubrobacterales	67-14	uncultured_bacterium	Unassigned	-3.33769	10.7701	7.80628	0.00520649	0.019546
zOTU_783	Bacteria	Actinobacteriota	Actinobacteria	Micrococcales	Microbacteriaceae	Agromyces	Agromyces_fucosus	-3.33746	10.7699	7.80625	0.00520658	0.019546
zOTU_1156	Bacteria	Myxococcota	Polyangia	Haliangiales	Haliangiaceae	Haliangium	uncultured_bacterium	-3.33746	10.77	7.80587	0.00520769	0.019546
zOTU_836	Bacteria	Proteobacteria	Gammaproteobacteria	Gammaproteobacteria_Incertae_Sedis	Unknown_Family	Acidibacter	uncultured_bacterium	-3.33706	10.7698	7.80537	0.00520913	0.019546
zOTU_2463	Bacteria	Verrucomicrobiota	Verrucomicrobiae	Pedosphaerales	Pedosphaeraceae	uncultured_bacterium	Unassigned	-3.33706	10.7698	7.80537	0.00520913	0.019546
zOTU_1565	Bacteria	Gemmatimonadota	Gemmatimonadetes	Gemmatimonadales	Gemmatimonadaceae	Gemmatimonas	uncultured_bacterium	-3.33624	10.7694	7.80374	0.00521381	0.019546
zOTU_2486	Bacteria	Proteobacteria	Alphaproteobacteria	Rhizobiales	Rhizobiaceae	Allorhizobium-Neorhizobium-Pararhizobium-Rhizobium	Pararhizobium_giardinii	-3.33618	10.7695	7.80304	0.00521584	0.019546
zOTU_525	Bacteria	Proteobacteria	Alphaproteobacteria	Reyranellales	Reyranellaceae	Reyranella	uncultured_bacterium	-3.33583	10.7693	7.80286	0.00521635	0.019546
zOTU_1179	Bacteria	Proteobacteria	Alphaproteobacteria	Rhizobiales	Xanthobacteraceae	uncultured	uncultured_bacterium	-3.3363	10.7696	7.80266	0.00521694	0.019546
zOTU_2136	Bacteria	Acidobacteriota	Vicinamibacteria	Vicinamibacterales	uncultured	uncultured_Acidobacteria_bacterium	Unassigned	-3.3352	10.769	7.80158	0.00522006	0.019546
zOTU_2045	Bacteria	Bacteroidota	Bacteroidia	Chitinophagales	Chitinophagaceae	Parafilimonas	Parafilimonas_terrae	-3.33567	10.7693	7.80137	0.00522067	0.019546
zOTU_1312	Bacteria	Proteobacteria	Alphaproteobacteria	Rhodobacterales	Rhodobacteraceae	Limibaculum	uncultured_bacterium	-3.33403	10.7685	7.7992	0.00522695	0.019546
zOTU_281	Bacteria	Actinobacteriota	Actinobacteria	Propionibacteriales	Nocardioidaceae	Kribbella	Kribbella_karoonensis	-3.33444	10.7689	7.79865	0.00522852	0.019546
zOTU_163	Bacteria	Bacteroidota	Bacteroidia	Cytophagales	Microscillaceae	uncultured	uncultured_bacterium	-3.3333	10.7682	7.79753	0.00523178	0.019546
zOTU_1763	Bacteria	Myxococcota	Polyangia	Polyangiales	BIrii41	uncultured_bacterium	Unassigned	-3.33276	10.768	7.79643	0.00523496	0.019546
zOTU_1821	Bacteria	Acidobacteriota	Acidobacteriae	Acidobacteriales	uncultured	uncultured_bacterium	Unassigned	-3.33288	10.7682	7.79564	0.00523724	0.019546
zOTU_933	Bacteria	Proteobacteria	Gammaproteobacteria	Burkholderiales	Nitrosomonadaceae	MND1	uncultured_bacterium	-3.33213	10.7677	7.79517	0.0052386	0.019546
zOTU_1754	Bacteria	Planctomycetota	OM190	uncultured_bacterium	Unassigned	Unassigned	Unassigned	-3.33213	10.7677	7.79517	0.0052386	0.019546
zOTU_1946	Bacteria	Bacteroidota	Bacteroidia	Cytophagales	Microscillaceae	uncultured	uncultured_Bacteroidetes_bacterium	-3.33213	10.7677	7.79517	0.0052386	0.019546
zOTU_905	Bacteria	Patescibacteria	Saccharimonadia	Saccharimonadales	uncultured_bacterium	TM7a	uncultured_bacterium	-3.33161	10.7675	7.79377	0.00524266	0.019546
zOTU_2432	Bacteria	Acidobacteriota	Vicinamibacteria	Vicinamibacterales	Vicinamibacteraceae	uncultured	uncultured_bacterium	-3.33167	10.7676	7.7936	0.00524316	0.019546
zOTU_330	Bacteria	Actinobacteriota	Actinobacteria	Micrococcales	Promicromonosporaceae	Myceligenerans	Myceligenerans_crystallogenes	-3.33127	10.7675	7.79235	0.00524679	0.019546
zOTU_2505	Bacteria	Proteobacteria	Alphaproteobacteria	Rhizobiales	Xanthobacteraceae	Pseudolabrys	uncultured_bacterium	-3.3299	10.7667	7.79067	0.00525169	0.019546
zOTU_758	Bacteria	Myxococcota	Polyangia	Polyangiales	Polyangiaceae	Pajaroellobacter	uncultured_bacterium	-3.3288	10.7664	7.78724	0.00526166	0.019546
zOTU_996	Bacteria	Proteobacteria	Alphaproteobacteria	uncultured	uncultured_bacterium	Unassigned	Unassigned	-3.32771	10.7658	7.78607	0.00526505	0.019546
zOTU_1124	Bacteria	Acidobacteriota	Acidobacteriae	Acidobacteriales	uncultured	uncultured_Acidobacteria_bacterium	uncultured_bacterium	-3.32578	10.7651	7.78173	0.00527772	0.019546
zOTU_922	Bacteria	Proteobacteria	Alphaproteobacteria	Rhizobiales	Devosiaceae	Devosia	uncultured_bacterium	-3.32277	10.7636	7.77664	0.0052926	0.019546
zOTU_1928	Bacteria	Proteobacteria	Alphaproteobacteria	Sphingomonadales	Sphingomonadaceae	Sphingobium	uncultured_Alphaproteobacteria_bacterium	-3.32283	10.7637	7.77645	0.00529317	0.019546
zOTU_243	Bacteria	Proteobacteria	Alphaproteobacteria	Rhizobiales	Rhizobiaceae	[Rhizobium]_sphaerophysae_group	uncultured_bacterium	-3.32146	10.7632	7.77335	0.00530227	0.019546
zOTU_2013	Bacteria	Proteobacteria	Gammaproteobacteria	Gammaproteobacteria_Incertae_Sedis	Unknown_Family	Acidibacter	uncultured_bacterium	-3.32064	10.7628	7.77225	0.00530549	0.019546
zOTU_944	Bacteria	Proteobacteria	Alphaproteobacteria	Rhizobiales	Rhizobiaceae	Mesorhizobium	uncultured_bacterium	-3.31793	10.7616	7.76715	0.00532049	0.019546
zOTU_1840	Bacteria	Actinobacteriota	Actinobacteria	Streptosporangiales	Thermomonosporaceae	Actinoallomurus	Actinoallomurus_acaciae	-3.31709	10.7612	7.76545	0.00532551	0.019546
zOTU_493	Bacteria	Chloroflexi	Ktedonobacteria	Ktedonobacterales	Ktedonobacteraceae	uncultured	uncultured_Ktedonobacterales_bacterium	-3.31663	10.7611	7.76394	0.00532997	0.019546
zOTU_307	Bacteria	Chloroflexi	Ktedonobacteria	Ktedonobacterales	Ktedonobacteraceae	uncultured	uncultured_bacterium	-3.31663	10.7611	7.76394	0.00532997	0.019546
zOTU_1861	Bacteria	Myxococcota	Polyangia	Haliangiales	Haliangiaceae	Haliangium	metagenome	-3.31581	10.7606	7.7632	0.00533215	0.019546
zOTU_971	Bacteria	Actinobacteriota	Actinobacteria	Micrococcales	Micrococcaceae	Kocuria	Kocuria_polaris	3.23444	10.7452	7.56004	0.00596767	0.0214503
zOTU_2639	Bacteria	Proteobacteria	Gammaproteobacteria	Burkholderiales	Burkholderiaceae	Lautropia	uncultured_bacterium	3.22295	10.7404	7.54066	0.0060322	0.0214503
zOTU_1546	Bacteria	Acidobacteriota	Acidobacteriae	PAUC26f	uncultured_soil_bacterium	Unassigned	Unassigned	3.21948	10.7385	7.53814	0.00604064	0.0214503
zOTU_927	Bacteria	Proteobacteria	Alphaproteobacteria	Rhizobiales	Devosiaceae	Devosia	uncultured_bacterium	3.218	10.7376	7.53742	0.00604304	0.0214503
zOTU_1682	Bacteria	Bdellovibrionota	Bdellovibrionia	Bdellovibrionales	Bdellovibrionaceae	Bdellovibrio	Bdellovibrio_sp._MPA	3.21475	10.7361	7.53303	0.0060578	0.0214503
zOTU_1079	Bacteria	Acidobacteriota	Holophagae	Subgroup_7	uncultured_bacterium	Unassigned	Unassigned	3.21563	10.7368	7.53224	0.00606045	0.0214503
zOTU_2373	Bacteria	Verrucomicrobiota	Verrucomicrobiae	Pedosphaerales	Pedosphaeraceae	uncultured_bacterium	uncultured_bacterium	3.21094	10.7344	7.52788	0.00607513	0.0214503
zOTU_425	Bacteria	Gemmatimonadota	Gemmatimonadetes	Gemmatimonadales	Gemmatimonadaceae	uncultured	uncultured_Gemmatimonadetes_bacterium	3.2096	10.7338	7.52613	0.00608105	0.0214503
zOTU_1111	Bacteria	Bdellovibrionota	Bdellovibrionia	Bdellovibrionales	Bdellovibrionaceae	Bdellovibrio	Bdellovibrio_bacteriovorus_HD100	3.20769	10.733	7.52291	0.00609192	0.0214503
zOTU_1020	Bacteria	Proteobacteria	Alphaproteobacteria	Caulobacterales	Caulobacteraceae	Brevundimonas	Brevundimonas_olei	3.20465	10.7315	7.52025	0.00610094	0.0214503
zOTU_800	Bacteria	Proteobacteria	Alphaproteobacteria	Rhizobiales	Rhizobiaceae	Allorhizobium-Neorhizobium-Pararhizobium-Rhizobium	Rhizobium_petrolearium	3.20863	10.7341	7.51961	0.00610309	0.0214503
zOTU_486	Bacteria	Bacteroidota	Bacteroidia	Cytophagales	Cytophagaceae	Rhodocytophaga	uncultured_soil_bacterium	3.20086	10.7298	7.51559	0.00611674	0.0214503
zOTU_1277	Bacteria	Proteobacteria	Gammaproteobacteria	Xanthomonadales	Xanthomonadaceae	Luteimonas	Luteimonas_cucumeris	3.19968	10.7292	7.51478	0.00611947	0.0214503
zOTU_930	Bacteria	Bacteroidota	Bacteroidia	Cytophagales	Cyclobacteriaceae	Algoriphagus	uncultured_bacterium	3.19849	10.7286	7.5141	0.00612179	0.0214503
zOTU_316	Bacteria	Proteobacteria	Gammaproteobacteria	Burkholderiales	SC-I-84	uncultured_bacterium	Unassigned	3.19851	10.7286	7.51377	0.0061229	0.0214503
zOTU_1378	Bacteria	Patescibacteria	Saccharimonadia	Saccharimonadales	uncultured_soil_bacterium	Unassigned	Unassigned	3.20357	10.7319	7.5128	0.00612621	0.0214503
zOTU_1710	Bacteria	Proteobacteria	Alphaproteobacteria	Rhizobiales	Hyphomicrobiaceae	Pedomicrobium	uncultured_bacterium	3.19419	10.7267	7.50214	0.00616257	0.0214972
zOTU_749	Bacteria	Proteobacteria	Alphaproteobacteria	Rhizobiales	Rhizobiaceae	Ensifer	Ensifer_adhaerens	3.19113	10.7252	7.49295	0.00619411	0.0214972
zOTU_2017	Bacteria	Proteobacteria	Gammaproteobacteria	Burkholderiales	Burkholderiaceae	Burkholderia-Caballeronia-Paraburkholderia	Burkholderia_sp.	3.19115	10.7252	7.49285	0.00619444	0.0214972
zOTU_2219	Bacteria	Acidobacteriota	Vicinamibacteria	Vicinamibacterales	uncultured	uncultured_bacterium	Unassigned	3.18985	10.7247	7.4888	0.0062084	0.0214972
zOTU_809	Bacteria	Patescibacteria	Saccharimonadia	Saccharimonadales	uncultured_bacterium	Unassigned	Unassigned	3.18624	10.7235	7.47614	0.00625218	0.021589
zOTU_1922	Bacteria	Proteobacteria	Alphaproteobacteria	Micavibrionales	Micavibrionaceae	uncultured	uncultured_bacterium	3.18255	10.7213	7.46634	0.00628632	0.0216471
zOTU_122	Bacteria	Bacteroidota	Bacteroidia	Flavobacteriales	Flavobacteriaceae	Flavobacterium	uncultured_bacterium	3.17291	10.7168	7.43696	0.00638977	0.0219429
zOTU_1051	Bacteria	Proteobacteria	Gammaproteobacteria	Burkholderiales	Oxalobacteraceae	Noviherbaspirillum	uncultured_bacterium	-3.15354	10.7305	7.04893	0.00793127	0.0243743
zOTU_1733	Bacteria	Proteobacteria	Gammaproteobacteria	Burkholderiales	Comamonadaceae	uncultured_bacterium	Variovorax_sp.	-3.15345	10.7306	7.04812	0.00793487	0.0243743
zOTU_1645	Bacteria	Proteobacteria	Gammaproteobacteria	Burkholderiales	Comamonadaceae	Limnohabitans	uncultured_Curvibacter_sp.	-3.14837	10.7282	7.04237	0.00796035	0.0243743
zOTU_1282	Bacteria	Proteobacteria	Gammaproteobacteria	Burkholderiales	Nitrosomonadaceae	MND1	uncultured_bacterium	-3.14791	10.7279	7.04152	0.00796416	0.0243743
zOTU_1420	Bacteria	Proteobacteria	Alphaproteobacteria	Acetobacterales	Acetobacteraceae	uncultured	uncultured_bacterium	-3.14563	10.7269	7.03477	0.0079942	0.0243743
zOTU_573	Bacteria	Proteobacteria	Alphaproteobacteria	Dongiales	Dongiaceae	Dongia	uncultured_bacterium	-3.14473	10.7264	7.03229	0.00800528	0.0243743
zOTU_802	Bacteria	Bacteroidota	Bacteroidia	Cytophagales	Microscillaceae	uncultured	uncultured_Sphingobacteriales_bacterium	-3.14393	10.7262	7.02934	0.00801848	0.0243743
zOTU_2457	Bacteria	Proteobacteria	Gammaproteobacteria	Pseudomonadales	Pseudohongiellaceae	BIyi10	uncultured_bacterium	-3.14359	10.7258	7.02894	0.00802028	0.0243743
zOTU_832	Bacteria	Acidobacteriota	Vicinamibacteria	Vicinamibacterales	Vicinamibacteraceae	uncultured	uncultured_bacterium	-3.14355	10.7258	7.02882	0.00802082	0.0243743
zOTU_1634	Bacteria	Acidobacteriota	Vicinamibacteria	Vicinamibacterales	uncultured	uncultured_bacterium	Unassigned	-3.14345	10.7259	7.02821	0.00802354	0.0243743
zOTU_771	Bacteria	Proteobacteria	Gammaproteobacteria	Burkholderiales	Nitrosomonadaceae	Ellin6067	uncultured_bacterium	-3.14304	10.7256	7.02733	0.00802751	0.0243743
zOTU_1771	Bacteria	Bacteroidota	Bacteroidia	Chitinophagales	Saprospiraceae	uncultured	uncultured_bacterium	-3.1429	10.7256	7.0266	0.00803078	0.0243743
zOTU_1220	Bacteria	Myxococcota	Polyangia	Polyangiales	BIrii41	uncultured_bacterium	Unassigned	-3.14032	10.7244	7.01919	0.00806406	0.0243743
zOTU_1465	Bacteria	Proteobacteria	Alphaproteobacteria	Rhizobiales	Xanthobacteraceae	Bradyrhizobium	Bradyrhizobium_erythrophlei	-3.1398	10.7241	7.01778	0.00807042	0.0243743
zOTU_864	Bacteria	Proteobacteria	Gammaproteobacteria	Burkholderiales	Nitrosomonadaceae	MND1	uncultured_bacterium	-3.13929	10.7238	7.01648	0.00807631	0.0243743
zOTU_610	Bacteria	Proteobacteria	Gammaproteobacteria	Gammaproteobacteria_Incertae_Sedis	Unknown_Family	Acidibacter	uncultured_bacterium	-3.13747	10.723	7.01084	0.00810179	0.0243743
zOTU_2383	Bacteria	Proteobacteria	Alphaproteobacteria	Sphingomonadales	Sphingomonadaceae	Ellin6055	uncultured_bacterium	-3.13692	10.7228	7.00924	0.008109	0.0243743
zOTU_303	Bacteria	Nitrospirota	Nitrospiria	Nitrospirales	Nitrospiraceae	Nitrospira	uncultured_bacterium	-3.13644	10.7224	7.00814	0.008114	0.0243743
zOTU_482	Bacteria	Proteobacteria	Alphaproteobacteria	Elsterales	uncultured	uncultured_bacterium	uncultured_bacterium	-3.13644	10.7224	7.00814	0.008114	0.0243743
zOTU_2521	Bacteria	Actinobacteriota	Actinobacteria	Micrococcales	Microbacteriaceae	Lysinimonas	Lysinimonas_soli	-3.13619	10.7224	7.00716	0.00811843	0.0243743
zOTU_706	Bacteria	Bacteroidota	Bacteroidia	Cytophagales	Microscillaceae	uncultured	uncultured_bacterium	-3.13606	10.7222	7.007	0.00811915	0.0243743
zOTU_1890	Bacteria	Verrucomicrobiota	Verrucomicrobiae	Pedosphaerales	Pedosphaeraceae	metagenome	Unassigned	-3.13547	10.722	7.00529	0.0081269	0.0243743
zOTU_380	Bacteria	Patescibacteria	Saccharimonadia	Saccharimonadales	uncultured_bacterium	uncultured_bacterium	Unassigned	-3.13541	10.7221	7.00481	0.00812912	0.0243743
zOTU_599	Bacteria	Proteobacteria	Alphaproteobacteria	Micropepsales	Micropepsaceae	uncultured	metagenome	-3.13537	10.722	7.00469	0.00812966	0.0243743
zOTU_958	Bacteria	Bacteroidota	Bacteroidia	Chitinophagales	Chitinophagaceae	Niastella	uncultured_bacterium	-3.13445	10.7216	7.00197	0.00814202	0.0243743
zOTU_454	Bacteria	Chloroflexi	Ktedonobacteria	Ktedonobacterales	Ktedonobacteraceae	uncultured	uncultured_Ktedonobacterales_bacterium	-3.13435	10.7217	7.00136	0.00814478	0.0243743
zOTU_1774	Bacteria	Proteobacteria	Alphaproteobacteria	Rhizobiales	Xanthobacteraceae	Pseudolabrys	uncultured_bacterium	-3.13422	10.7215	7.0012	0.00814549	0.0243743
zOTU_1592	Bacteria	Proteobacteria	Alphaproteobacteria	Rhizobiales	Hyphomicrobiaceae	Pedomicrobium	uncultured_bacterium	-3.13417	10.7215	7.00109	0.00814603	0.0243743
zOTU_371	Bacteria	Proteobacteria	Gammaproteobacteria	Pseudomonadales	Cellvibrionaceae	Cellvibrio	Cellvibrio_sp._R-20952	-3.13407	10.7216	7.00048	0.0081488	0.0243743
zOTU_1728	Bacteria	Acidobacteriota	Vicinamibacteria	Vicinamibacterales	Vicinamibacteraceae	uncultured_bacterium	uncultured_Acidobacteria_bacterium	-3.13369	10.7212	6.99999	0.00815101	0.0243743
zOTU_2293	Bacteria	Actinobacteriota	Actinobacteria	Streptomycetales	Streptomycetaceae	Streptomyces	Streptomyces_sp._FXJ.1600	-3.1336	10.7212	6.99956	0.00815296	0.0243743
zOTU_452	Bacteria	Bacteroidota	Bacteroidia	Sphingobacteriales	Sphingobacteriaceae	uncultured	Pedobacter_sp.	-3.13251	10.7207	6.99622	0.00816819	0.0243743
zOTU_230	Bacteria	Proteobacteria	Alphaproteobacteria	Rhizobiales	Amb-16S-1323	uncultured_bacterium	uncultured_bacterium	-3.13203	10.7206	6.99449	0.00817611	0.0243743
zOTU_1174	Bacteria	Proteobacteria	Gammaproteobacteria	Burkholderiales	Comamonadaceae	Acidovorax	uncultured_bacterium	-3.13203	10.7206	6.99449	0.00817611	0.0243743
zOTU_1421	Bacteria	Myxococcota	Polyangia	Polyangiales	BIrii41	uncultured_bacterium	Unassigned	-3.13182	10.7204	6.99428	0.00817706	0.0243743
zOTU_644	Bacteria	Patescibacteria	Saccharimonadia	Saccharimonadales	LWQ8	bacterium_LWQ8	Unassigned	-3.13128	10.7201	6.9927	0.00818427	0.0243743
zOTU_786	Bacteria	Proteobacteria	Alphaproteobacteria	Rhizobiales	Xanthobacteraceae	Pseudolabrys	uncultured_bacterium	-3.13085	10.7198	6.99174	0.00818869	0.0243743
zOTU_1209	Bacteria	Proteobacteria	Gammaproteobacteria	R7C24	uncultured_bacterium	Unassigned	Unassigned	-3.1305	10.7197	6.99055	0.00819411	0.0243743
zOTU_2257	Bacteria	Actinobacteriota	Actinobacteria	Propionibacteriales	Nocardioidaceae	Actinopolymorpha	Actinopolymorpha_cephalotaxi	-3.13047	10.7198	6.99025	0.00819548	0.0243743
zOTU_1064	Bacteria	Proteobacteria	Alphaproteobacteria	Rhizobiales	Devosiaceae	Devosia	Devosia_sp._M30	-3.13019	10.7195	6.98974	0.00819783	0.0243743
zOTU_1302	Bacteria	Proteobacteria	Alphaproteobacteria	Caulobacterales	Caulobacteraceae	Asticcacaulis	Asticcacaulis_taihuensis	-3.12999	10.7194	6.98917	0.00820043	0.0243743
zOTU_1842	Bacteria	Actinobacteriota	Actinobacteria	Glycomycetales	Glycomycetaceae	Glycomyces	Glycomyces_rutgersensis	-3.12999	10.7194	6.98917	0.00820043	0.0243743
zOTU_2275	Bacteria	Proteobacteria	Alphaproteobacteria	Rhizobiales	Devosiaceae	uncultured	uncultured_bacterium	-3.13009	10.7196	6.98913	0.00820062	0.0243743
zOTU_1291	Bacteria	Proteobacteria	Alphaproteobacteria	Caulobacterales	Caulobacteraceae	Phenylobacterium	metagenome	-3.13009	10.7196	6.98913	0.00820062	0.0243743
zOTU_597	Bacteria	Proteobacteria	Alphaproteobacteria	uncultured	uncultured_Rhodospirillaceae_bacterium	Unassigned	Unassigned	-3.12965	10.7193	6.98817	0.00820503	0.0243743
zOTU_2667	Bacteria	Firmicutes	Bacilli	Bacillales	Bacillaceae	Bacillus	Bacillus_drentensis	-3.12923	10.7192	6.98657	0.00821237	0.0243743
zOTU_2600	Bacteria	Verrucomicrobiota	Verrucomicrobiae	Verrucomicrobiales	Verrucomicrobiaceae	uncultured	uncultured_bacterium	-3.12897	10.719	6.98587	0.00821555	0.0243743
zOTU_1259	Bacteria	Bdellovibrionota	Oligoflexia	0319-6G20	uncultured_bacterium	Unassigned	Unassigned	-3.12826	10.7186	6.98404	0.00822396	0.0243743
zOTU_1453	Bacteria	Actinobacteriota	Actinobacteria	Micrococcales	Intrasporangiaceae	Intrasporangium	uncultured_bacterium	-3.12816	10.7187	6.98343	0.00822676	0.0243743
zOTU_1834	Bacteria	Patescibacteria	Microgenomatia	Candidatus_Collierbacteria	uncultured_bacterium	Unassigned	Unassigned	-3.12778	10.7185	6.98232	0.00823189	0.0243743
zOTU_550	Bacteria	Proteobacteria	Alphaproteobacteria	Rhizobiales	Rhizobiales_Incertae_Sedis	uncultured	uncultured_bacterium	-3.12778	10.7185	6.98232	0.00823189	0.0243743
zOTU_1860	Bacteria	Patescibacteria	Saccharimonadia	Saccharimonadales	uncultured_bacterium	Unassigned	Unassigned	-3.12748	10.7183	6.98151	0.00823561	0.0243743
zOTU_1256	Bacteria	Dependentiae	Babeliae	Babeliales	Babeliaceae	uncultured_bacterium	Candidatus_Babela_massiliensis	-3.12748	10.7183	6.98151	0.00823561	0.0243743
zOTU_2615	Bacteria	Acidobacteriota	Acidobacteriae	Bryobacterales	Bryobacteraceae	Bryobacter	uncultured_Acidobacteria_bacterium	-3.12748	10.7183	6.98151	0.00823561	0.0243743
zOTU_2206	Bacteria	Proteobacteria	Alphaproteobacteria	Rhizobiales	Devosiaceae	Devosia	uncultured_bacterium	-3.12731	10.7182	6.98125	0.00823682	0.0243743
zOTU_1125	Bacteria	Patescibacteria	Saccharimonadia	Saccharimonadales	LWQ8	bacterium_LWQ8	Unassigned	-3.12704	10.718	6.98056	0.00824	0.0243743
zOTU_1574	Bacteria	Actinobacteriota	Actinobacteria	Corynebacteriales	Mycobacteriaceae	Mycobacterium	Mycobacterium_sphagni	-3.12593	10.7175	6.97732	0.0082549	0.0243743
zOTU_1132	Bacteria	Bacteroidota	Bacteroidia	Chitinophagales	Saprospiraceae	uncultured	uncultured_bacterium	-3.12548	10.7175	6.97554	0.00826314	0.0243743
zOTU_1025	Bacteria	Proteobacteria	Gammaproteobacteria	Xanthomonadales	Xanthomonadaceae	Luteimonas	uncultured_bacterium	-3.12517	10.7173	6.97473	0.00826685	0.0243743
zOTU_798	Bacteria	Patescibacteria	Saccharimonadia	Saccharimonadales	uncultured_bacterium	TM7a	uncultured_bacterium	-3.12497	10.717	6.97454	0.00826775	0.0243743
zOTU_1472	Bacteria	Proteobacteria	Gammaproteobacteria	Gammaproteobacteria_Incertae_Sedis	Unknown_Family	Acidibacter	uncultured_bacterium	-3.12069	10.7151	6.96189	0.00832642	0.0244066
zOTU_666	Bacteria	Acidobacteriota	Blastocatellia	Blastocatellales	Blastocatellaceae	Stenotrophobacter	uncultured_bacterium	-3.12016	10.7148	6.96035	0.00833359	0.0244066
zOTU_1781	Bacteria	Chloroflexi	Gitt-GS-136	uncultured_bacterium	Unassigned	Unassigned	Unassigned	-3.11986	10.7147	6.95955	0.00833728	0.0244066
zOTU_1727	Bacteria	Acidobacteriota	Blastocatellia	Blastocatellales	Blastocatellaceae	Stenotrophobacter	uncultured_bacterium	2.99859	10.6951	6.52809	0.0106184	0.0307395
zOTU_715	Bacteria	Actinobacteriota	Actinobacteria	Micrococcales	Microbacteriaceae	Microbacterium	bacterium_K272011	2.99797	10.6948	6.52646	0.0106281	0.0307395
zOTU_1384	Bacteria	Proteobacteria	Gammaproteobacteria	Xanthomonadales	Xanthomonadaceae	Lysobacter	Lysobacter_daejeonensis	2.99599	10.6935	6.52206	0.0106544	0.0307395
zOTU_2037	Bacteria	Bacteroidota	Bacteroidia	Chitinophagales	Chitinophagaceae	Terrimonas	uncultured_bacterium	2.99146	10.6911	6.51059	0.0107234	0.0307395
zOTU_2684	Bacteria	Bdellovibrionota	Bdellovibrionia	Bdellovibrionales	Bdellovibrionaceae	Bdellovibrio	uncultured_Bdellovibrionales_bacterium	2.99026	10.691	6.50634	0.010749	0.0307395
zOTU_15	Bacteria	Actinobacteriota	Actinobacteria	Micrococcales	Micrococcaceae	Arthrobacter	Arthrobacter_sp._ES3-54	2.61286	12.0566	6.50311	0.0107686	0.0307395
zOTU_702	Bacteria	Proteobacteria	Alphaproteobacteria	Rhizobiales	Devosiaceae	uncultured_bacterium	uncultured_bacterium	2.98085	10.6861	6.48214	0.0108964	0.0307395
zOTU_325	Bacteria	Bdellovibrionota	Bdellovibrionia	Bdellovibrionales	Bdellovibrionaceae	Bdellovibrio	Bdellovibrio_sp._MPA	2.98071	10.6862	6.48148	0.0109004	0.0307395
zOTU_866	Bacteria	Proteobacteria	Alphaproteobacteria	Sphingomonadales	Sphingomonadaceae	Sphingomonas	uncultured_bacterium	2.98012	10.6855	6.48086	0.0109042	0.0307395
zOTU_1258	Bacteria	Proteobacteria	Alphaproteobacteria	Reyranellales	Reyranellaceae	Reyranella	uncultured_bacterium	2.98012	10.6863	6.47885	0.0109165	0.0307395
zOTU_1241	Bacteria	Proteobacteria	Alphaproteobacteria	Rhizobiales	Rhizobiaceae	Mesorhizobium	Mesorhizobium_sp._KA5-A	2.97952	10.6856	6.47834	0.0109197	0.0307395
zOTU_750	Bacteria	Proteobacteria	Alphaproteobacteria	Rhizobiales	Rhizobiaceae	Allorhizobium-Neorhizobium-Pararhizobium-Rhizobium	Rhizobium_rhizoryzae	2.97702	10.684	6.47266	0.0109547	0.0307395
zOTU_626	Bacteria	Actinobacteriota	Actinobacteria	Micrococcales	Micrococcaceae	Pseudarthrobacter	Pseudarthrobacter_oxydans	2.97702	10.6844	6.47159	0.0109612	0.0307395
zOTU_799	Bacteria	Proteobacteria	Gammaproteobacteria	Xanthomonadales	Xanthomonadaceae	Lysobacter	Lysobacter_sp._KC-EP-S8	2.97702	10.6844	6.47159	0.0109612	0.0307395
zOTU_1717	Bacteria	Proteobacteria	Gammaproteobacteria	Xanthomonadales	Rhodanobacteraceae	uncultured	Aquimonas_sp._enrichment_culture_clone_03SUJ1	2.97393	10.6825	6.46452	0.011005	0.0307395
zOTU_390	Bacteria	Proteobacteria	Alphaproteobacteria	uncultured	uncultured_bacterium	uncultured	uncultured_bacterium	2.97334	10.6822	6.46297	0.0110145	0.0307395
zOTU_1325	Bacteria	Firmicutes	Clostridia	Peptostreptococcales-Tissierellales	Peptostreptococcaceae	Romboutsia	uncultured_rumen_bacterium	2.9732	10.6827	6.46112	0.011026	0.0307395
zOTU_248	Bacteria	Chloroflexi	Ktedonobacteria	Ktedonobacterales	Ktedonobacteraceae	uncultured	uncultured_bacterium	2.9732	10.6827	6.46112	0.011026	0.0307395
zOTU_1130	Bacteria	Chloroflexi	Anaerolineae	Caldilineales	Caldilineaceae	uncultured	uncultured_bacterium	2.97262	10.682	6.46066	0.0110289	0.0307395
zOTU_1786	Bacteria	Gemmatimonadota	Gemmatimonadetes	Gemmatimonadales	Gemmatimonadaceae	uncultured	uncultured_Alphaproteobacteria_bacterium	2.97027	10.6807	6.4549	0.0110647	0.0307395
zOTU_2658	Bacteria	Proteobacteria	Gammaproteobacteria	Burkholderiales	Burkholderiaceae	Burkholderia-Caballeronia-Paraburkholderia	Caballeronia_glebae	2.97027	10.6807	6.45479	0.0110654	0.0307395
zOTU_1622	Bacteria	Proteobacteria	Alphaproteobacteria	Caulobacterales	Caulobacteraceae	Brevundimonas	Brevundimonas_viscosa	2.97026	10.6811	6.45382	0.0110714	0.0307395
zOTU_1247	Bacteria	Actinobacteriota	Actinobacteria	Propionibacteriales	Nocardioidaceae	Nocardioides	Nocardioides_ganghwensis	2.96955	10.6805	6.4526	0.011079	0.0307395
zOTU_1550	Bacteria	Proteobacteria	Gammaproteobacteria	Burkholderiales	Nitrosomonadaceae	MND1	uncultured_bacterium	2.96722	10.6792	6.44677	0.0111154	0.0307395
zOTU_1269	Bacteria	Proteobacteria	Gammaproteobacteria	Burkholderiales	Burkholderiaceae	Burkholderia-Caballeronia-Paraburkholderia	Burkholderia_sp._58-VN7-1W	2.96722	10.6792	6.44677	0.0111154	0.0307395
zOTU_970	Bacteria	Actinobacteriota	Actinobacteria	Micrococcales	Micrococcaceae	Pseudarthrobacter	Pseudarthrobacter_oxydans	2.96519	10.6785	6.44068	0.0111536	0.030777
zOTU_1296	Bacteria	Acidobacteriota	Vicinamibacteria	Vicinamibacterales	Vicinamibacteraceae	Luteitalea	Luteitalea_pratensis	2.95985	10.6757	6.42717	0.0112388	0.0308732
zOTU_601	Bacteria	Actinobacteriota	Actinobacteria	Streptomycetales	Streptomycetaceae	Streptomyces	Streptomyces_thermodiastaticus	2.95983	10.6762	6.42594	0.0112466	0.0308732
zOTU_1315	Bacteria	Myxococcota	Polyangia	Polyangiales	Sandaracinaceae	uncultured	uncultured_Polyangiaceae_bacterium	2.95856	10.6752	6.42342	0.0112625	0.0308732
zOTU_2088	Bacteria	Proteobacteria	Gammaproteobacteria	Burkholderiales	Burkholderiaceae	Burkholderia-Caballeronia-Paraburkholderia	uncultured_bacterium	2.95386	10.6728	6.41136	0.0113392	0.0309427
zOTU_2279	Bacteria	Actinobacteriota	Actinobacteria	Micrococcales	Microbacteriaceae	Agrococcus	Agrococcus_jenensis	2.95314	10.6726	6.40912	0.0113536	0.0309427
zOTU_850	Bacteria	Proteobacteria	Gammaproteobacteria	Xanthomonadales	Rhodanobacteraceae	Dokdonella	Dokdonella_kunshanensis	2.95257	10.6722	6.40778	0.0113622	0.0309427
zOTU_55	Bacteria	Bacteroidota	Bacteroidia	Cytophagales	Microscillaceae	uncultured	uncultured_bacterium	-2.55484	11.6082	6.4003	0.0114101	0.0310057
zOTU_1713	Bacteria	Proteobacteria	Gammaproteobacteria	Xanthomonadales	Xanthomonadaceae	Lysobacter	uncultured_bacterium	-2.92179	10.6821	6.04284	0.0139628	0.0333452
zOTU_2475	Bacteria	Gemmatimonadota	Gemmatimonadetes	Gemmatimonadales	Gemmatimonadaceae	uncultured	uncultured_bacterium	-2.91633	10.6794	6.029	0.0140727	0.0333452
zOTU_555	Bacteria	Proteobacteria	Alphaproteobacteria	Reyranellales	Reyranellaceae	Reyranella	uncultured_bacterium	-2.91519	10.6789	6.02609	0.0140959	0.0333452
zOTU_477	Bacteria	Bacteroidota	Bacteroidia	Chitinophagales	Saprospiraceae	uncultured	uncultured_bacterium	-2.9148	10.6787	6.02509	0.0141039	0.0333452
zOTU_1261	Bacteria	Myxococcota	Polyangia	Polyangiales	BIrii41	metagenome	Unassigned	-2.91467	10.6788	6.02449	0.0141087	0.0333452
zOTU_404	Bacteria	Proteobacteria	Gammaproteobacteria	Xanthomonadales	Xanthomonadaceae	Luteimonas	Luteimonas_mephitis	-2.91467	10.6788	6.02449	0.0141087	0.0333452
zOTU_662	Bacteria	Bacteroidota	Bacteroidia	Chitinophagales	Chitinophagaceae	Chitinophaga	Chitinophaga_sp.	-2.91467	10.6788	6.02449	0.0141087	0.0333452
zOTU_1183	Bacteria	Patescibacteria	Microgenomatia	Candidatus_Collierbacteria	uncultured_bacterium	Unassigned	Unassigned	-2.91467	10.6788	6.02449	0.0141087	0.0333452
zOTU_2510	Bacteria	Proteobacteria	Gammaproteobacteria	Burkholderiales	Comamonadaceae	Comamonas	uncultured_bacterium	-2.91204	10.6773	6.01821	0.014159	0.0333452
zOTU_1778	Bacteria	Proteobacteria	Gammaproteobacteria	Burkholderiales	Comamonadaceae	Piscinibacter	Piscinibacter_aquaticus	-2.91204	10.6773	6.01821	0.014159	0.0333452
zOTU_1417	Bacteria	Bacteroidota	Bacteroidia	Chitinophagales	Saprospiraceae	uncultured	uncultured_bacterium	-2.9116	10.6772	6.01691	0.0141694	0.0333452
zOTU_324	Bacteria	Bacteroidota	Bacteroidia	Chitinophagales	Chitinophagaceae	Chitinophaga	uncultured_Chitinophaga_sp.	-2.9116	10.6772	6.01691	0.0141694	0.0333452
zOTU_1570	Bacteria	Proteobacteria	Gammaproteobacteria	Xanthomonadales	Rhodanobacteraceae	Rhodanobacter	Rhodanobacter_lindaniclasticus	-2.9109	10.6768	6.01534	0.0141821	0.0333452
zOTU_1459	Bacteria	Proteobacteria	Alphaproteobacteria	Rhizobiales	KF-JG30-B3	uncultured_soil_bacterium	Unassigned	-2.9109	10.6768	6.01534	0.0141821	0.0333452
zOTU_1803	Bacteria	Acidobacteriota	Vicinamibacteria	Vicinamibacterales	Vicinamibacteraceae	uncultured_bacterium	Unassigned	-2.9109	10.6768	6.01534	0.0141821	0.0333452
zOTU_1747	Bacteria	Bacteroidota	Bacteroidia	Chitinophagales	Chitinophagaceae	Chitinophaga	Bacteroidetes_bacterium_NeomS2D4	-2.91036	10.6765	6.01395	0.0141932	0.0333452
zOTU_1464	Bacteria	Gemmatimonadota	Gemmatimonadetes	Gemmatimonadales	Gemmatimonadaceae	uncultured	uncultured_Gemmatimonas_sp.	-2.91032	10.6765	6.01385	0.014194	0.0333452
zOTU_2380	Bacteria	Actinobacteriota	Thermoleophilia	Gaiellales	Gaiellaceae	Gaiella	uncultured_bacterium	-2.90977	10.6762	6.01246	0.0142052	0.0333452
zOTU_651	Bacteria	Bdellovibrionota	Oligoflexia	Oligoflexales	Oligoflexaceae	Oligoflexus	uncultured_bacterium	-2.90977	10.6762	6.01246	0.0142052	0.0333452
zOTU_2190	Bacteria	Acidobacteriota	Vicinamibacteria	Vicinamibacterales	Vicinamibacteraceae	uncultured_Acidobacteria_bacterium	Unassigned	-2.90939	10.6761	6.01147	0.0142132	0.0333452
zOTU_1458	Bacteria	Acidobacteriota	Vicinamibacteria	Vicinamibacterales	Vicinamibacteraceae	Luteitalea	uncultured_sludge_bacterium_A22	-2.90926	10.6761	6.01087	0.014218	0.0333452
zOTU_261	Bacteria	Proteobacteria	Alphaproteobacteria	Rhizobiales	Xanthobacteraceae	Pseudolabrys	Pseudolabrys_sp._Root1462	-2.90926	10.6761	6.01087	0.014218	0.0333452
zOTU_2169	Bacteria	Bacteroidota	Bacteroidia	Cytophagales	Microscillaceae	Hassallia	uncultured_soil_bacterium	-2.90877	10.6758	6.0098	0.0142267	0.0333452
zOTU_1363	Bacteria	Acidobacteriota	Vicinamibacteria	Vicinamibacterales	uncultured	uncultured_bacterium	Unassigned	-2.90877	10.6758	6.0098	0.0142267	0.0333452
zOTU_744	Bacteria	Chloroflexi	Gitt-GS-136	uncultured_bacterium	Unassigned	Unassigned	Unassigned	-2.90778	10.6752	6.00754	0.0142449	0.0333452
zOTU_286	Bacteria	Bacteroidota	Bacteroidia	Chitinophagales	Saprospiraceae	uncultured	uncultured_bacterium	-2.90775	10.6754	6.00702	0.0142491	0.0333452
zOTU_1149	Bacteria	Proteobacteria	Gammaproteobacteria	Burkholderiales	Nitrosomonadaceae	MND1	uncultured_bacterium	-2.90719	10.6749	6.00606	0.0142568	0.0333452
zOTU_356	Bacteria	Proteobacteria	Gammaproteobacteria	Burkholderiales	Burkholderiaceae	Limnobacter	Limnobacter_thiooxidans	-2.90719	10.6749	6.00606	0.0142568	0.0333452
zOTU_1629	Bacteria	Proteobacteria	Alphaproteobacteria	uncultured	uncultured_bacterium	Unassigned	Unassigned	-2.90719	10.6749	6.00606	0.0142568	0.0333452
zOTU_874	Bacteria	Proteobacteria	Alphaproteobacteria	Tistrellales	Geminicoccaceae	uncultured	uncultured_bacterium	-2.90719	10.6749	6.00606	0.0142568	0.0333452
zOTU_2127	Bacteria	Proteobacteria	Alphaproteobacteria	Micropepsales	Micropepsaceae	uncultured	uncultured_bacterium	-2.90706	10.675	6.00546	0.0142616	0.0333452
zOTU_1596	Bacteria	Proteobacteria	Gammaproteobacteria	Burkholderiales	Burkholderiaceae	Limnobacter	uncultured_bacterium	-2.90706	10.675	6.00546	0.0142616	0.0333452
zOTU_1144	Bacteria	Proteobacteria	Gammaproteobacteria	Steroidobacterales	Steroidobacteraceae	uncultured	uncultured_bacterium	-2.90676	10.6748	6.00477	0.0142672	0.0333452
zOTU_2407	Bacteria	Proteobacteria	Gammaproteobacteria	Xanthomonadales	Rhodanobacteraceae	Rhodanobacter	uncultured_gamma_proteobacterium	-2.90665	10.6747	6.00469	0.0142679	0.0333452
zOTU_1732	Bacteria	Actinobacteriota	Acidimicrobiia	Microtrichales	uncultured	uncultured_bacterium	uncultured_bacterium	-2.90665	10.6747	6.00469	0.0142679	0.0333452
zOTU_825	Bacteria	Proteobacteria	Gammaproteobacteria	Pseudomonadales	Spongiibacteraceae	BD1-7_clade	uncultured_bacterium	-2.90661	10.6746	6.00459	0.0142687	0.0333452
zOTU_923	Bacteria	Proteobacteria	Gammaproteobacteria	Xanthomonadales	Xanthomonadaceae	Thermomonas	uncultured_bacterium	-2.90661	10.6746	6.00459	0.0142687	0.0333452
zOTU_2494	Bacteria	Proteobacteria	Gammaproteobacteria	Burkholderiales	SC-I-84	uncultured_bacterium	Unassigned	-2.90661	10.6746	6.00459	0.0142687	0.0333452
zOTU_1804	Bacteria	Myxococcota	Polyangia	Polyangiales	Sandaracinaceae	uncultured	uncultured_bacterium	-2.90652	10.6747	6.00409	0.0142727	0.0333452
zOTU_1175	Bacteria	Actinobacteriota	Actinobacteria	Streptomycetales	Streptomycetaceae	Streptomyces	Streptomyces_griseofuscus	-2.90622	10.6745	6.0034	0.0142783	0.0333452
zOTU_1227	Bacteria	Verrucomicrobiota	Verrucomicrobiae	Pedosphaerales	Pedosphaeraceae	uncultured_bacterium	uncultured_bacterium	-2.90607	10.6744	6.00322	0.0142798	0.0333452
zOTU_1285	Bacteria	Bacteroidota	Bacteroidia	Chitinophagales	Chitinophagaceae	uncultured	uncultured_bacterium	-2.90607	10.6744	6.00322	0.0142798	0.0333452
zOTU_990	Bacteria	Acidobacteriota	Vicinamibacteria	Vicinamibacterales	Vicinamibacteraceae	uncultured_bacterium	Unassigned	-2.90584	10.6744	6.00242	0.0142863	0.0333452
zOTU_2563	Bacteria	Verrucomicrobiota	Verrucomicrobiae	Opitutales	Opitutaceae	Opitutus	uncultured_bacterium	-2.90569	10.6742	6.00224	0.0142878	0.0333452
zOTU_348	Bacteria	Proteobacteria	Alphaproteobacteria	Rhizobiales	Devosiaceae	Devosia	uncultured_bacterium	-2.90553	10.6741	6.00185	0.0142909	0.0333452
zOTU_2507	Bacteria	Bdellovibrionota	Oligoflexia	0319-6G20	uncultured_bacterium	Unassigned	Unassigned	-2.90553	10.6741	6.00185	0.0142909	0.0333452
zOTU_1061	Bacteria	Fibrobacterota	Fibrobacteria	Fibrobacterales	Fibrobacteraceae	uncultured	uncultured_bacterium	-2.90553	10.6741	6.00185	0.0142909	0.0333452
zOTU_1911	Bacteria	Proteobacteria	Alphaproteobacteria	Sphingomonadales	Sphingomonadaceae	Altererythrobacter	uncultured_bacterium	-2.90515	10.6739	6.00087	0.0142988	0.0333452
zOTU_637	Bacteria	Proteobacteria	Alphaproteobacteria	Rhodospirillales	uncultured	uncultured_bacterium	Unassigned	-2.90511	10.6739	6.00077	0.0142997	0.0333452
zOTU_1551	Bacteria	Proteobacteria	Alphaproteobacteria	Micavibrionales	uncultured	metagenome	Devosia_sp._R-36938	-2.90502	10.674	6.00027	0.0143037	0.0333452
zOTU_1167	Bacteria	Bacteroidota	Bacteroidia	Cytophagales	Spirosomaceae	Dyadobacter	uncultured_bacterium	-2.90444	10.6737	5.9988	0.0143156	0.0333452
zOTU_899	Bacteria	Myxococcota	Polyangia	Polyangiales	BIrii41	uncultured_Sorangiineae_bacterium	Unassigned	-2.90395	10.6734	5.99774	0.0143242	0.0333452
zOTU_1117	Bacteria	Proteobacteria	Alphaproteobacteria	Dongiales	Dongiaceae	Dongia	Dongia_sp._URHE0060	-2.90345	10.6731	5.99657	0.0143337	0.0333452
zOTU_1294	Bacteria	Proteobacteria	Alphaproteobacteria	Micavibrionales	uncultured	uncultured_bacterium	Unassigned	-2.90311	10.673	5.9957	0.0143408	0.0333452
zOTU_2160	Bacteria	Proteobacteria	Alphaproteobacteria	Rhizobiales	Xanthobacteraceae	Pseudolabrys	uncultured_Pseudolabrys_sp.	-2.90324	10.6732	5.99568	0.014341	0.0333452
zOTU_1137	Bacteria	Proteobacteria	Alphaproteobacteria	Rhizobiales	Rhizobiales_Incertae_Sedis	Bauldia	uncultured_bacterium	-2.90324	10.6732	5.99568	0.014341	0.0333452
zOTU_2420	Bacteria	Gemmatimonadota	Gemmatimonadetes	Gemmatimonadales	Gemmatimonadaceae	uncultured	uncultured_Gemmatimonadetes_bacterium	-2.90324	10.6732	5.99568	0.014341	0.0333452
zOTU_1829	Bacteria	Patescibacteria	Saccharimonadia	Saccharimonadales	Saccharimonadaceae	TM7a	uncultured_bacterium	-2.90307	10.6729	5.9956	0.0143416	0.0333452
zOTU_1794	Bacteria	Verrucomicrobiota	Verrucomicrobiae	Verrucomicrobiales	Rubritaleaceae	Luteolibacter	uncultured_bacterium	-2.90291	10.6728	5.99521	0.0143447	0.0333452
zOTU_1641	Bacteria	Bacteroidota	Bacteroidia	Cytophagales	Microscillaceae	uncultured	metagenome	-2.90294	10.673	5.995	0.0143465	0.0333452
zOTU_1292	Bacteria	Proteobacteria	Alphaproteobacteria	Elsterales	uncultured	uncultured_bacterium	Unassigned	-2.90283	10.6728	5.99492	0.0143471	0.0333452
zOTU_1597	Bacteria	Proteobacteria	Gammaproteobacteria	Burkholderiales	TRA3-20	uncultured_bacterium	Unassigned	-2.90167	10.6723	5.992	0.0143709	0.0333452
zOTU_643	Bacteria	Actinobacteriota	Actinobacteria	Propionibacteriales	Nocardioidaceae	Kribbella	Kribbella_soli	-2.90158	10.6724	5.9915	0.0143749	0.0333452
zOTU_224	Bacteria	Proteobacteria	Gammaproteobacteria	Xanthomonadales	Xanthomonadaceae	Pseudoxanthomonas	Stenotrophomonas_sp._M50	-2.90158	10.6724	5.9915	0.0143749	0.0333452
zOTU_1401	Bacteria	Proteobacteria	Alphaproteobacteria	Micropepsales	Micropepsaceae	uncultured	uncultured_bacterium	-2.90142	10.6721	5.99142	0.0143756	0.0333452
zOTU_2608	Bacteria	Actinobacteriota	Thermoleophilia	Gaiellales	uncultured	uncultured_bacterium	uncultured_bacterium	-2.90134	10.6721	5.99113	0.014378	0.0333452
zOTU_1725	Bacteria	Proteobacteria	Alphaproteobacteria	Rhizobiales	uncultured	uncultured_bacterium	Rhodoplanes_serenus	-2.90121	10.6722	5.99053	0.0143829	0.0333452
zOTU_1980	Bacteria	Acidobacteriota	Subgroup_5	uncultured_bacterium	Unassigned	Unassigned	Unassigned	-2.9006	10.6718	5.9893	0.0143929	0.0333452
zOTU_488	Bacteria	Proteobacteria	Alphaproteobacteria	Rhizobiales	Xanthobacteraceae	uncultured	uncultured_bacterium	-2.90063	10.6719	5.98908	0.0143947	0.0333452
zOTU_1780	Bacteria	Proteobacteria	Alphaproteobacteria	Rhizobiales	uncultured	uncultured_bacterium	Unassigned	-2.89903	10.671	5.98523	0.0144261	0.0333452
zOTU_2584	Bacteria	Proteobacteria	Alphaproteobacteria	Rhodobacterales	Rhodobacteraceae	uncultured	uncultured_bacterium	-2.8986	10.6709	5.98396	0.0144366	0.0333452
zOTU_658	Bacteria	Acidobacteriota	Acidobacteriae	Acidobacteriales	Acidobacteriaceae_Subgroup_1	Acidipila-Silvibacterium	uncultured_bacterium	-2.8986	10.6709	5.98396	0.0144366	0.0333452
zOTU_538	Bacteria	Patescibacteria	Gracilibacteria	uncultured_bacterium	Desulfosarcinaceae	uncultured	uncultured_bacterium	-2.8986	10.6709	5.98396	0.0144366	0.0333452
zOTU_773	Bacteria	Proteobacteria	Alphaproteobacteria	Rhizobiales	Devosiaceae	Devosia	uncultured_bacterium	-2.8982	10.6706	5.98321	0.0144427	0.0333452
zOTU_2549	Bacteria	Gemmatimonadota	Gemmatimonadetes	Gemmatimonadales	Gemmatimonadaceae	uncultured	uncultured_bacterium	-2.89832	10.6708	5.98319	0.0144429	0.0333452
zOTU_1846	Bacteria	Planctomycetota	Planctomycetes	Gemmatales	Gemmataceae	Gemmata	uncultured_bacterium	-2.89779	10.6705	5.98184	0.0144539	0.0333452
zOTU_633	Bacteria	Proteobacteria	Alphaproteobacteria	Reyranellales	Reyranellaceae	Reyranella	Reyranella_soli	-2.89739	10.6702	5.9811	0.01446	0.0333452
zOTU_729	Bacteria	Proteobacteria	Alphaproteobacteria	Rhizobiales	Rhizobiaceae	Mesorhizobium	Mesorhizobium_loti	-2.8971	10.6701	5.98043	0.0144655	0.0333452
zOTU_574	Bacteria	Proteobacteria	Alphaproteobacteria	Rhizobiales	Xanthobacteraceae	Pseudolabrys	uncultured_bacterium	-2.89644	10.6698	5.9787	0.0144797	0.0333452
zOTU_654	Bacteria	Patescibacteria	Saccharimonadia	Saccharimonadales	metagenome	TM7x	uncultured_bacterium	-2.89615	10.6696	5.97803	0.0144852	0.0333452
zOTU_430	Bacteria	Proteobacteria	Alphaproteobacteria	Micropepsales	Micropepsaceae	uncultured	Rhizobiales_bacterium_WWH35	-2.89534	10.6692	5.97593	0.0145025	0.0333452
zOTU_1481	Bacteria	Actinobacteriota	Actinobacteria	Micrococcales	Intrasporangiaceae	Pedococcus-Phycicoccus	Pedococcus_bigeumensis	-2.89481	10.669	5.97459	0.0145134	0.0333452
zOTU_1319	Bacteria	Proteobacteria	Alphaproteobacteria	Rhizobiales	Hyphomicrobiaceae	Pedomicrobium	uncultured_Alphaproteobacteria_bacterium	-2.89415	10.6687	5.97287	0.0145276	0.0333452
zOTU_2018	Bacteria	Bacteroidota	Bacteroidia	Chitinophagales	Saprospiraceae	uncultured	uncultured_bacterium	-2.89386	10.6685	5.97221	0.0145331	0.0333452
zOTU_2182	Bacteria	Bacteroidota	Bacteroidia	Chitinophagales	Chitinophagaceae	uncultured	uncultured_bacterium	-2.89362	10.6684	5.97154	0.0145386	0.0333452
zOTU_778	Bacteria	Acidobacteriota	Acidobacteriae	Acidobacteriales	uncultured	uncultured_bacterium	Unassigned	-2.89215	10.6677	5.96783	0.0145692	0.0333452
zOTU_402	Bacteria	Actinobacteriota	Actinobacteria	Micrococcales	Promicromonosporaceae	Promicromonospora	Promicromonospora_umidemergens	-2.89105	10.6672	5.96509	0.0145918	0.0333452
zOTU_39	Bacteria	Proteobacteria	Gammaproteobacteria	Pseudomonadales	Pseudomonadaceae	Pseudomonas	Pseudomonas_migulae	2.48455	12.5159	5.78262	0.0161854	0.0369147
zOTU_251	Bacteria	Actinobacteriota	Actinobacteria	Micrococcales	Microbacteriaceae	Microbacterium	Microbacterium_hydrocarbonoxydans	2.34786	11.3013	5.77963	0.016213	0.0369147
zOTU_352	Bacteria	Verrucomicrobiota	Verrucomicrobiae	Opitutales	Opitutaceae	Opitutus	uncultured_Verrucomicrobia_bacterium	-2.32513	11.3394	5.56209	0.0183534	0.0417124
zOTU_104	Bacteria	Proteobacteria	Alphaproteobacteria	Rhizobiales	Xanthobacteraceae	uncultured	uncultured_bacterium	-2.32337	11.7097	5.35276	0.0206895	0.0457899
zOTU_1236	Bacteria	Myxococcota	Polyangia	Haliangiales	Haliangiaceae	Haliangium	uncultured_bacterium	2.71966	10.6424	5.34758	0.0207511	0.0457899
zOTU_16	Bacteria	Actinobacteriota	Actinobacteria	Micrococcales	Micrococcaceae	Arthrobacter	Arthrobacter_oryzae	2.35268	12.2424	5.34284	0.0208075	0.0457899
zOTU_1303	Bacteria	Proteobacteria	Alphaproteobacteria	Caulobacterales	Hyphomonadaceae	SWB02	uncultured_bacterium	2.71258	10.6387	5.32914	0.0209717	0.0457899
zOTU_2665	Bacteria	Proteobacteria	Alphaproteobacteria	Rhizobiales	Rhizobiaceae	Allorhizobium-Neorhizobium-Pararhizobium-Rhizobium	Rhizobium_tibeticum	2.71258	10.6387	5.32914	0.0209717	0.0457899
zOTU_816	Bacteria	Proteobacteria	Gammaproteobacteria	Burkholderiales	Rhodocyclaceae	Azoarcus	uncultured_bacterium	2.71258	10.6387	5.32914	0.0209717	0.0457899
zOTU_2458	Bacteria	Bacteroidota	Bacteroidia	Chitinophagales	Chitinophagaceae	Niastella	uncultured_bacterium	2.71197	10.6384	5.32754	0.020991	0.0457899
zOTU_2288	Bacteria	Actinobacteriota	Actinobacteria	Micrococcales	Micrococcaceae	Citricoccus	Citricoccus_zhacaiensis	2.71187	10.6389	5.32681	0.0209998	0.0457899
zOTU_900	Bacteria	Bacteroidota	Bacteroidia	Chitinophagales	Chitinophagaceae	Terrimonas	uncultured_bacterium	2.71187	10.6389	5.32681	0.0209998	0.0457899
zOTU_1305	Bacteria	Proteobacteria	Alphaproteobacteria	Rhizobiales	Devosiaceae	Devosia	Devosia_sp._R-43424	2.71126	10.6386	5.32521	0.0210191	0.0457899
zOTU_2125	Bacteria	Proteobacteria	Gammaproteobacteria	Steroidobacterales	Steroidobacteraceae	Steroidobacter	uncultured_soil_bacterium	2.70818	10.6366	5.31757	0.0211114	0.0457899
zOTU_581	Bacteria	Proteobacteria	Gammaproteobacteria	Xanthomonadales	Rhodanobacteraceae	Dyella	Dyella_ginsengisoli	2.70818	10.6366	5.31757	0.0211114	0.0457899
zOTU_568	Bacteria	Firmicutes	Bacilli	Bacillales	Bacillaceae	Bacillus	Bacillus_sp._MB10	2.70499	10.6351	5.30915	0.0212138	0.0457899
zOTU_634	Bacteria	Proteobacteria	Alphaproteobacteria	Rhizobiales	Rhizobiaceae	Phyllobacterium	Phyllobacterium_loti	2.70421	10.6349	5.3069	0.0212411	0.0457899
zOTU_1313	Bacteria	Hydrogenedentes	Hydrogenedentia	Hydrogenedentiales	Hydrogenedensaceae	uncultured_bacterium	Unassigned	2.70174	10.6333	5.30083	0.0213153	0.0457899
zOTU_1216	Bacteria	Gemmatimonadota	Gemmatimonadetes	Gemmatimonadales	Gemmatimonadaceae	uncultured	uncultured_Gemmatimonadetes_bacterium	2.70113	10.6329	5.29931	0.0213338	0.0457899
zOTU_2342	Bacteria	Myxococcota	Myxococcia	Myxococcales	Myxococcaceae	Cystobacter	Cystobacter_gracilis	2.69864	10.6321	5.29244	0.0214182	0.0457899
zOTU_664	Bacteria	Bdellovibrionota	Bdellovibrionia	Bdellovibrionales	Bdellovibrionaceae	Bdellovibrio	Bdellovibrio_sp._MPA	2.69785	10.6319	5.29021	0.0214457	0.0457899
zOTU_989	Bacteria	Myxococcota	Myxococcia	Myxococcales	Myxococcaceae	P3OB-42	metagenome	2.69735	10.6311	5.28936	0.0214561	0.0457899
zOTU_883	Bacteria	Proteobacteria	Gammaproteobacteria	Salinisphaerales	Solimonadaceae	Polycyclovorans	uncultured_bacterium	2.69735	10.6311	5.28936	0.0214561	0.0457899
zOTU_2516	Bacteria	Acidobacteriota	Blastocatellia	Pyrinomonadales	Pyrinomonadaceae	RB41	uncultured_bacterium	2.69735	10.6311	5.28936	0.0214561	0.0457899
zOTU_2215	Bacteria	Proteobacteria	Alphaproteobacteria	Rhodobacterales	Rhodobacteraceae	Rubellimicrobium	uncultured_bacterium	2.69735	10.6311	5.28936	0.0214561	0.0457899
zOTU_1455	Bacteria	Gemmatimonadota	S0134_terrestrial_group	uncultured_bacterium	Unassigned	Unassigned	Unassigned	2.69735	10.6311	5.28936	0.0214561	0.0457899
zOTU_1992	Bacteria	Acidobacteriota	Acidobacteriae	Acidobacteriales	Acidobacteriaceae_Subgroup_1	Edaphobacter	bacterium_Ellin337	2.69725	10.6316	5.28862	0.0214652	0.0457899
zOTU_319	Bacteria	Proteobacteria	Alphaproteobacteria	Rhodospirillales	uncultured	uncultured_bacterium	Unassigned	2.69418	10.6296	5.28108	0.0215583	0.0457899
zOTU_846	Bacteria	Actinobacteriota	Actinobacteria	Micrococcales	Microbacteriaceae	Agromyces	Agromyces_ulmi	2.69418	10.6296	5.28108	0.0215583	0.0457899
zOTU_1330	Bacteria	Actinobacteriota	Actinobacteria	Corynebacteriales	Nocardiaceae	Rhodococcus	Rhodococcus_sp.	2.69418	10.6296	5.28108	0.0215583	0.0457899
zOTU_2653	Bacteria	Actinobacteriota	Actinobacteria	Corynebacteriales	Nocardiaceae	Rhodococcus	Rhodococcus_sp.	2.69418	10.6296	5.28108	0.0215583	0.0457899
zOTU_2281	Bacteria	Proteobacteria	Alphaproteobacteria	uncultured	uncultured_Rhodospirillaceae_bacterium	Dongia	uncultured_bacterium	2.69401	10.6297	5.28043	0.0215664	0.0457899
zOTU_467	Bacteria	Bacteroidota	Bacteroidia	Cytophagales	Microscillaceae	uncultured	uncultured_bacterium	2.69408	10.63	5.28035	0.0215674	0.0457899
zOTU_1359	Bacteria	Acidobacteriota	Vicinamibacteria	Vicinamibacterales	uncultured	uncultured_bacterium	bacterium_enrichment_culture_clone_DSR_54	2.6933	10.6298	5.27812	0.021595	0.0457899
zOTU_2363	Bacteria	Firmicutes	Bacilli	Bacillales	Bacillaceae	Bacillus	Bacillus_funiculus	2.6933	10.6298	5.27812	0.021595	0.0457899
zOTU_1419	Bacteria	Proteobacteria	Gammaproteobacteria	Xanthomonadales	Rhodanobacteraceae	Rhodanobacter	Rhodanobacter_ginsenosidimutans	2.69101	10.6281	5.27276	0.0216617	0.0457899
zOTU_1405	Bacteria	Proteobacteria	Alphaproteobacteria	Sphingomonadales	Sphingomonadaceae	Sphingomonas	uncultured_bacterium	2.69101	10.6281	5.27276	0.0216617	0.0457899
zOTU_2003	Bacteria	Proteobacteria	Alphaproteobacteria	Elsterales	uncultured	uncultured_bacterium	Unassigned	2.69101	10.6281	5.27276	0.0216617	0.0457899
zOTU_1627	Bacteria	Proteobacteria	Gammaproteobacteria	Xanthomonadales	Xanthomonadaceae	Lysobacter	Lysobacter_sp._KC-EP-S8	2.69101	10.6281	5.27276	0.0216617	0.0457899
zOTU_1653	Bacteria	Bacteroidota	Bacteroidia	Cytophagales	Microscillaceae	uncultured	uncultured_bacterium	2.69024	10.6278	5.27061	0.0216884	0.0457899
zOTU_674	Bacteria	Proteobacteria	Alphaproteobacteria	Sphingomonadales	Sphingomonadaceae	Novosphingobium	Novosphingobium_sp._F2	2.68963	10.6275	5.26904	0.021708	0.0457899
zOTU_423	Bacteria	Patescibacteria	Saccharimonadia	Saccharimonadales	uncultured_bacterium	Unassigned	Unassigned	2.68963	10.6275	5.26904	0.021708	0.0457899
zOTU_1757	Bacteria	Proteobacteria	Alphaproteobacteria	Rhizobiales	Devosiaceae	Devosia	uncultured_Devosia_sp.	2.68963	10.6276	5.26896	0.0217089	0.0457899
zOTU_711	Bacteria	Actinobacteriota	Actinobacteria	Propionibacteriales	Nocardioidaceae	Nocardioides	uncultured_bacterium	2.68953	10.628	5.26831	0.0217171	0.0457899
zOTU_893	Bacteria	Proteobacteria	Gammaproteobacteria	Burkholderiales	Comamonadaceae	Variovorax	Variovorax_soli	2.26264	11.6016	5.26736	0.0217289	0.0457899
zOTU_1514	Bacteria	Proteobacteria	Alphaproteobacteria	Sphingomonadales	Sphingomonadaceae	Sphingobium	Sphingomonas_colocasiae	2.68647	10.626	5.26074	0.0218117	0.0457899
zOTU_896	Bacteria	Patescibacteria	Saccharimonadia	Saccharimonadales	uncultured_bacterium	Unassigned	Unassigned	2.68569	10.6258	5.25853	0.0218394	0.0457899
zOTU_693	Bacteria	Actinobacteriota	Actinobacteria	Micrococcales	Micrococcaceae	Pseudarthrobacter	Pseudarthrobacter_oxydans	2.68391	10.6249	5.25404	0.0218959	0.0457899
zOTU_2662	Bacteria	Proteobacteria	Alphaproteobacteria	Rhizobiales	Rhizobiaceae	Shinella	Shinella_fusca	2.68331	10.6245	5.25255	0.0219147	0.0457899
zOTU_655	Bacteria	Actinobacteriota	Actinobacteria	Micrococcales	Micrococcaceae	Pseudarthrobacter	Pseudarthrobacter_sulfonivorans	2.68331	10.6246	5.25247	0.0219156	0.0457899
zOTU_552	Bacteria	Bacteroidota	Bacteroidia	Cytophagales	Spirosomaceae	Dyadobacter	Dyadobacter_jiangsuensis	2.68253	10.6243	5.25034	0.0219425	0.0457899
zOTU_1694	Bacteria	Proteobacteria	Alphaproteobacteria	Rhizobiales	Rhizobiaceae	Shinella	Ensifer_kummerowiae	2.68253	10.6243	5.25034	0.0219425	0.0457899
zOTU_2534	Bacteria	Proteobacteria	Gammaproteobacteria	Xanthomonadales	Rhodanobacteraceae	Rhodanobacter	Rhodanobacter_spathiphylli	2.68016	10.623	5.2443	0.0220188	0.0458543
zOTU_1969	Bacteria	Proteobacteria	Alphaproteobacteria	Rhizobiales	Xanthobacteraceae	Bradyrhizobium	metagenome	2.67938	10.6228	5.24209	0.0220467	0.0458543
zOTU_1190	Bacteria	Proteobacteria	Gammaproteobacteria	Burkholderiales	Alcaligenaceae	Bordetella	uncultured_bacterium	2.67563	10.621	5.23239	0.02217	0.0460341
zOTU_1715	Bacteria	Proteobacteria	Gammaproteobacteria	Xanthomonadales	Rhodanobacteraceae	uncultured	uncultured_gamma_proteobacterium	2.20865	11.2477	5.21405	0.0224051	0.0464451
zOTU_446	Bacteria	Firmicutes	Bacilli	Bacillales	Bacillaceae	Bacillus	Bacillus_sp._LMG_20241	2.24001	11.7214	5.10308	0.0238834	0.0487061
zOTU_2007	Bacteria	Proteobacteria	Alphaproteobacteria	Rhizobiales	uncultured	uncultured_bacterium	Unassigned	-2.64232	10.6298	4.92851	0.0264171	0.0487061
zOTU_159	Bacteria	Proteobacteria	Gammaproteobacteria	Gammaproteobacteria_Incertae_Sedis	Unknown_Family	Acidibacter	uncultured_bacterium	-2.16	11.4181	4.92839	0.0264189	0.0487061
zOTU_2149	Bacteria	Acidobacteriota	Vicinamibacteria	Vicinamibacterales	Vicinamibacteraceae	uncultured_Acidobacteria_bacterium	Unassigned	-2.64176	10.6296	4.9271	0.0264386	0.0487061
zOTU_329	Bacteria	Proteobacteria	Alphaproteobacteria	Rhizobiales	Xanthobacteraceae	Pseudolabrys	uncultured_bacterium	-2.17199	11.4476	4.92698	0.0264406	0.0487061
zOTU_1466	Bacteria	Proteobacteria	Gammaproteobacteria	Burkholderiales	TRA3-20	uncultured_bacterium	Unassigned	-2.64019	10.6288	4.92318	0.0264987	0.0487061
zOTU_1297	Bacteria	Proteobacteria	Alphaproteobacteria	Rhizobiales	Xanthobacteraceae	Bradyrhizobium	Bradyrhizobium_elkanii	-2.64019	10.6288	4.92318	0.0264987	0.0487061
zOTU_1507	Bacteria	Bacteroidota	Bacteroidia	Chitinophagales	Chitinophagaceae	uncultured	uncultured_bacterium	-2.63958	10.6285	4.92167	0.0265219	0.0487061
zOTU_1225	Bacteria	Proteobacteria	Alphaproteobacteria	Rhizobiales	Devosiaceae	Devosia	Devosia_sp._A16	-2.63792	10.6277	4.9176	0.0265844	0.0487061
zOTU_608	Bacteria	Proteobacteria	Alphaproteobacteria	Rhizobiales	Hyphomicrobiaceae	Pedomicrobium	uncultured_bacterium	-2.63792	10.6277	4.9176	0.0265844	0.0487061
zOTU_1254	Bacteria	Proteobacteria	Gammaproteobacteria	Pseudomonadales	Pseudohongiellaceae	BIyi10	uncultured_bacterium	-2.63776	10.6277	4.91708	0.0265924	0.0487061
zOTU_548	Bacteria	Proteobacteria	Gammaproteobacteria	Burkholderiales	Comamonadaceae	Caenimonas	uncultured_bacterium	-2.63776	10.6277	4.91708	0.0265924	0.0487061
zOTU_1253	Bacteria	Acidobacteriota	Vicinamibacteria	Vicinamibacterales	uncultured	uncultured_Acidobacteria_bacterium	Unassigned	-2.63776	10.6277	4.91708	0.0265924	0.0487061
zOTU_2621	Bacteria	Bacteroidota	Bacteroidia	Bacteroidales	Muribaculaceae	uncultured_bacterium	Unassigned	-2.63776	10.6277	4.91708	0.0265924	0.0487061
zOTU_471	Bacteria	Bacteroidota	Bacteroidia	Chitinophagales	Chitinophagaceae	Terrimonas	uncultured_bacterium	-2.63776	10.6277	4.91708	0.0265924	0.0487061
zOTU_882	Bacteria	Actinobacteriota	Actinobacteria	Kineosporiales	Kineosporiaceae	Angustibacter	Angustibacter_luteus	-2.63732	10.6274	4.91609	0.0266076	0.0487061
zOTU_1306	Bacteria	Patescibacteria	Saccharimonadia	Saccharimonadales	uncultured_bacterium	Unassigned	Unassigned	-2.63732	10.6274	4.91609	0.0266076	0.0487061
zOTU_1119	Bacteria	Nitrospirota	Nitrospiria	Nitrospirales	Nitrospiraceae	Nitrospira	uncultured_Nitrospira_sp.	-2.63675	10.6271	4.91469	0.0266292	0.0487061
zOTU_1234	Bacteria	Proteobacteria	Alphaproteobacteria	Reyranellales	Reyranellaceae	Reyranella	Reyranella_sp.	-2.63619	10.6268	4.91329	0.0266508	0.0487061
zOTU_2451	Bacteria	Planctomycetota	Phycisphaerae	Tepidisphaerales	WD2101_soil_group	uncultured_bacterium	Unassigned	-2.6358	10.6267	4.91229	0.0266662	0.0487061
zOTU_2454	Bacteria	Proteobacteria	Alphaproteobacteria	Rhizobiales	Xanthobacteraceae	uncultured	uncultured_bacterium	-2.6358	10.6267	4.91229	0.0266662	0.0487061
zOTU_1290	Bacteria	Myxococcota	Polyangia	Haliangiales	Haliangiaceae	Haliangium	uncultured_bacterium	-2.6358	10.6267	4.91229	0.0266662	0.0487061
zOTU_1743	Bacteria	Proteobacteria	Alphaproteobacteria	Micropepsales	Micropepsaceae	uncultured	metagenome	-2.63519	10.6264	4.91079	0.0266895	0.0487061
zOTU_1498	Bacteria	Proteobacteria	Alphaproteobacteria	Rhizobiales	Xanthobacteraceae	uncultured	uncultured_bacterium	-2.63519	10.6264	4.91079	0.0266895	0.0487061
zOTU_518	Bacteria	Patescibacteria	Gracilibacteria	Candidatus_Peribacteria	uncultured_bacterium	Unassigned	Unassigned	-2.63503	10.6264	4.91026	0.0266976	0.0487061
zOTU_121	Bacteria	Actinobacteriota	Actinobacteria	Micrococcales	Micrococcaceae	Pseudarthrobacter	Pseudarthrobacter_oxydans	-2.63463	10.6261	4.90939	0.0267111	0.0487061
zOTU_424	Bacteria	Proteobacteria	Gammaproteobacteria	Xanthomonadales	Xanthomonadaceae	Luteimonas	Lysobacter_pocheonensis	-2.63402	10.6258	4.90788	0.0267344	0.0487061
zOTU_1262	Bacteria	Proteobacteria	Alphaproteobacteria	Sphingomonadales	Sphingomonadaceae	Novosphingobium	uncultured_Novosphingobium_sp.	-2.63346	10.6255	4.90648	0.0267561	0.0487061
zOTU_1289	Bacteria	Proteobacteria	Alphaproteobacteria	Rhizobiales	Rhizobiales_Incertae_Sedis	Nordella	uncultured_bacterium	-2.63277	10.6253	4.90471	0.0267835	0.0487061
zOTU_2151	Bacteria	Actinobacteriota	MB-A2-108	Actinobacteria_bacterium_RBG_19FT_COMBO_70_19	Unassigned	Unassigned	Unassigned	-2.63277	10.6253	4.90471	0.0267835	0.0487061
zOTU_2545	Bacteria	Proteobacteria	Gammaproteobacteria	Burkholderiales	Oxalobacteraceae	Noviherbaspirillum	uncultured_bacterium	-2.63277	10.6253	4.90471	0.0267835	0.0487061
zOTU_2620	Bacteria	WS2	uncultured_bacterium	Unassigned	Unassigned	Unassigned	Unassigned	-2.63246	10.6251	4.90398	0.0267948	0.0487061
zOTU_1136	Bacteria	Bacteroidota	Bacteroidia	Cytophagales	Microscillaceae	Ohtaekwangia	uncultured_bacterium	-2.63237	10.6249	4.90384	0.0267971	0.0487061
zOTU_1954	Bacteria	Bacteroidota	Bacteroidia	Chitinophagales	Chitinophagaceae	Flavisolibacter	uncultured_Bacteroidetes_bacterium	-2.63237	10.6249	4.90384	0.0267971	0.0487061
zOTU_1573	Bacteria	Proteobacteria	Gammaproteobacteria	Pseudomonadales	Spongiibacteraceae	BD1-7_clade	uncultured_bacterium	-2.63237	10.6249	4.90384	0.0267971	0.0487061
zOTU_696	Bacteria	Proteobacteria	Alphaproteobacteria	Dongiales	Dongiaceae	Dongia	uncultured_Rhodospirillales_bacterium	-2.63237	10.6249	4.90384	0.0267971	0.0487061
zOTU_1998	Bacteria	Actinobacteriota	Actinobacteria	Propionibacteriales	Propionibacteriaceae	Jiangella	uncultured_bacterium	-2.63237	10.6249	4.90384	0.0267971	0.0487061
zOTU_1639	Bacteria	Proteobacteria	Gammaproteobacteria	Burkholderiales	Nitrosomonadaceae	Ellin6067	uncultured_beta_proteobacterium	-2.63216	10.625	4.90321	0.0268068	0.0487061
zOTU_2434	Bacteria	Proteobacteria	Gammaproteobacteria	Xanthomonadales	Rhodanobacteraceae	uncultured	uncultured_bacterium	-2.63176	10.6246	4.90233	0.0268204	0.0487061
zOTU_1602	Bacteria	Acidobacteriota	Vicinamibacteria	Vicinamibacterales	uncultured	uncultured_soil_bacterium	Unassigned	-2.63176	10.6246	4.90233	0.0268204	0.0487061
zOTU_1598	Bacteria	Myxococcota	Polyangia	Nannocystales	Nannocystaceae	Nannocystis	metagenome	-2.63176	10.6246	4.90233	0.0268204	0.0487061
zOTU_1578	Bacteria	Acidobacteriota	Vicinamibacteria	Vicinamibacterales	uncultured	uncultured_bacterium	Unassigned	-2.6312	10.6244	4.90094	0.0268421	0.0487061
zOTU_1138	Bacteria	Proteobacteria	Alphaproteobacteria	Sphingomonadales	Sphingomonadaceae	Sphingobium	uncultured_Alphaproteobacteria_bacterium	-2.6312	10.6244	4.90094	0.0268421	0.0487061
zOTU_264	Bacteria	Proteobacteria	Alphaproteobacteria	Micropepsales	Micropepsaceae	uncultured	uncultured_bacterium	-2.6312	10.6244	4.90094	0.0268421	0.0487061
zOTU_670	Bacteria	Proteobacteria	Alphaproteobacteria	Caulobacterales	Hyphomonadaceae	SWB02	metagenome	-2.6312	10.6244	4.90094	0.0268421	0.0487061
zOTU_1275	Bacteria	Actinobacteriota	Acidimicrobiia	Microtrichales	Iamiaceae	Iamia	uncultured_bacterium	-2.6308	10.6242	4.89994	0.0268576	0.0487061
zOTU_1442	Bacteria	Myxococcota	Polyangia	Haliangiales	Haliangiaceae	Haliangium	uncultured_bacterium	-2.6308	10.6242	4.89994	0.0268576	0.0487061
zOTU_2384	Bacteria	Proteobacteria	Gammaproteobacteria	Salinisphaerales	Solimonadaceae	uncultured	uncultured_bacterium	-2.6308	10.6242	4.89994	0.0268576	0.0487061
zOTU_781	Bacteria	Proteobacteria	Alphaproteobacteria	Rhizobiales	Methyloligellaceae	uncultured	uncultured_bacterium	-2.63064	10.6243	4.89942	0.0268657	0.0487061
zOTU_1631	Bacteria	Proteobacteria	Alphaproteobacteria	Micavibrionales	uncultured	uncultured_bacterium	Unassigned	-2.63064	10.6243	4.89942	0.0268657	0.0487061
zOTU_2400	Bacteria	Patescibacteria	Saccharimonadia	Saccharimonadales	Saccharimonadaceae	TM7a	uncultured_bacterium	-2.63024	10.6239	4.89855	0.0268793	0.0487061
zOTU_648	Bacteria	Proteobacteria	Alphaproteobacteria	Rhizobiales	Rhizobiaceae	Allorhizobium-Neorhizobium-Pararhizobium-Rhizobium	Rhizobium_sullae	-2.63024	10.6239	4.89855	0.0268793	0.0487061
zOTU_1084	Bacteria	Actinobacteriota	Actinobacteria	Micrococcales	Micrococcaceae	Arthrobacter	Arthrobacter_pascens	-2.6302	10.6239	4.89844	0.0268809	0.0487061
zOTU_1105	Bacteria	Dependentiae	Babeliae	Babeliales	Vermiphilaceae	uncultured_bacterium	Unassigned	-2.63004	10.624	4.89792	0.026889	0.0487061
zOTU_1753	Bacteria	Proteobacteria	Alphaproteobacteria	Rhizobiales	Hyphomicrobiaceae	Hyphomicrobium	Hyphomicrobium_facile	-2.62964	10.6236	4.89705	0.0269026	0.0487061
zOTU_1295	Bacteria	Proteobacteria	Alphaproteobacteria	Rhizobiales	Rhizobiaceae	Mesorhizobium	metagenome	-2.62964	10.6236	4.89705	0.0269026	0.0487061
zOTU_1716	Bacteria	Patescibacteria	Saccharimonadia	Saccharimonadales	Saccharimonadaceae	TM7a	uncultured_bacterium	-2.62964	10.6236	4.89705	0.0269026	0.0487061
zOTU_1210	Bacteria	Bacteroidota	Bacteroidia	Cytophagales	Microscillaceae	uncultured	uncultured_bacterium	-2.62964	10.6236	4.89705	0.0269026	0.0487061
zOTU_1338	Bacteria	Proteobacteria	Alphaproteobacteria	Rhizobiales	Devosiaceae	Devosia	uncultured_bacterium	-2.62904	10.6233	4.89555	0.026926	0.0487061
zOTU_2222	Bacteria	Proteobacteria	Gammaproteobacteria	PLTA13	uncultured_bacterium	Unassigned	Unassigned	-2.62904	10.6233	4.89555	0.026926	0.0487061
zOTU_1918	Bacteria	Proteobacteria	Alphaproteobacteria	Rhodospirillales	Magnetospiraceae	uncultured	uncultured_bacterium	-2.62848	10.6231	4.89416	0.0269477	0.0487061
zOTU_2449	Bacteria	Acidobacteriota	Vicinamibacteria	Vicinamibacterales	uncultured	uncultured_Acidobacteria_bacterium	Unassigned	-2.62838	10.6231	4.89389	0.0269519	0.0487061
zOTU_2032	Bacteria	Proteobacteria	Alphaproteobacteria	Defluviicoccales	uncultured	uncultured_bacterium	Unassigned	-2.62822	10.6231	4.89337	0.02696	0.0487061
zOTU_2033	Bacteria	Proteobacteria	Alphaproteobacteria	Rhizobiales	Hyphomicrobiaceae	Pedomicrobium	uncultured_bacterium	-2.62822	10.6231	4.89337	0.02696	0.0487061
zOTU_947	Bacteria	Patescibacteria	Saccharimonadia	Saccharimonadales	LWQ8	bacterium_LWQ8	Unassigned	-2.62792	10.623	4.89265	0.0269713	0.0487061
zOTU_1055	Bacteria	Acidobacteriota	Vicinamibacteria	Vicinamibacterales	uncultured	uncultured_Acidobacteria_bacterium	Unassigned	-2.62778	10.6228	4.8924	0.0269752	0.0487061
zOTU_1758	Bacteria	Proteobacteria	Alphaproteobacteria	Rhizobiales	Methyloligellaceae	uncultured	uncultured_bacterium	-2.62762	10.6228	4.89188	0.0269834	0.0487061
zOTU_1413	Bacteria	Planctomycetota	Planctomycetes	Gemmatales	Gemmataceae	Gemmata	uncultured_Gemmata_sp.	-2.62762	10.6228	4.89188	0.0269834	0.0487061
zOTU_1165	Bacteria	Proteobacteria	Alphaproteobacteria	Sphingomonadales	Sphingomonadaceae	Altererythrobacter	uncultured_bacterium	-2.62762	10.6228	4.89188	0.0269834	0.0487061
zOTU_2553	Bacteria	Bacteroidota	Bacteroidia	Chitinophagales	Chitinophagaceae	Flavitalea	uncultured_bacterium	-2.62762	10.6228	4.89188	0.0269834	0.0487061
zOTU_1213	Bacteria	Proteobacteria	Alphaproteobacteria	uncultured	uncultured_bacterium	Unassigned	Unassigned	-2.62752	10.6226	4.89178	0.0269849	0.0487061
zOTU_1658	Bacteria	Proteobacteria	Gammaproteobacteria	Gammaproteobacteria_Incertae_Sedis	Unknown_Family	Acidibacter	uncultured_bacterium	-2.62722	10.6225	4.891	0.026997	0.0487061
zOTU_504	Bacteria	Proteobacteria	Alphaproteobacteria	Rhodobacterales	Rhodobacteraceae	uncultured	uncultured_bacterium	-2.62706	10.6226	4.89048	0.0270051	0.0487061
zOTU_795	Bacteria	Proteobacteria	Alphaproteobacteria	Rhizobiales	Xanthobacteraceae	uncultured	uncultured_bacterium	-2.62706	10.6226	4.89048	0.0270051	0.0487061
zOTU_954	Bacteria	Proteobacteria	Gammaproteobacteria	Xanthomonadales	Xanthomonadaceae	Luteimonas	Lysobacter_sp._WF-2	-2.62706	10.6226	4.89048	0.0270051	0.0487061
zOTU_1206	Bacteria	Myxococcota	Polyangia	Polyangiales	BIrii41	uncultured_bacterium	Unassigned	-2.62692	10.6223	4.89028	0.0270083	0.0487061
zOTU_753	Bacteria	Proteobacteria	Alphaproteobacteria	Rhizobiales	Devosiaceae	Devosia	uncultured_bacterium	-2.62692	10.6223	4.89028	0.0270083	0.0487061
zOTU_553	Bacteria	Proteobacteria	Gammaproteobacteria	Xanthomonadales	Rhodanobacteraceae	Dokdonella	uncultured_bacterium	-2.62666	10.6223	4.88961	0.0270187	0.0487061
zOTU_2141	Bacteria	Gemmatimonadota	Gemmatimonadetes	Gemmatimonadales	Gemmatimonadaceae	uncultured	uncultured_bacterium	-2.62662	10.6222	4.88951	0.0270204	0.0487061
zOTU_1942	Bacteria	Proteobacteria	Alphaproteobacteria	Rhodospirillales	uncultured	uncultured_bacterium	Unassigned	-2.62626	10.6221	4.88862	0.0270342	0.0487061
zOTU_2002	Bacteria	Proteobacteria	Gammaproteobacteria	Burkholderiales	Burkholderiaceae	Burkholderia-Caballeronia-Paraburkholderia	Caballeronia_udeis	-2.62606	10.622	4.88812	0.0270421	0.0487061
zOTU_1561	Bacteria	Proteobacteria	Alphaproteobacteria	Sphingomonadales	Sphingomonadaceae	uncultured	uncultured_bacterium	-2.62566	10.6218	4.88713	0.0270576	0.0487061
zOTU_1202	Bacteria	Proteobacteria	Alphaproteobacteria	Rhizobiales	Devosiaceae	Devosia	uncultured_bacterium	-2.62566	10.6218	4.88713	0.0270576	0.0487061
zOTU_724	Bacteria	Proteobacteria	Gammaproteobacteria	Burkholderiales	Comamonadaceae	Variovorax	Variovorax_paradoxus	-2.62506	10.6215	4.88564	0.027081	0.0487061
zOTU_1484	Bacteria	Proteobacteria	Alphaproteobacteria	Rhizobiales	Devosiaceae	Devosia	uncultured_bacterium	-2.62506	10.6215	4.88564	0.027081	0.0487061
zOTU_1394	Bacteria	Proteobacteria	Alphaproteobacteria	Kiloniellales	Kiloniellaceae	uncultured	uncultured_bacterium	-2.62354	10.6208	4.88187	0.0271402	0.0487061
zOTU_1773	Bacteria	Proteobacteria	Alphaproteobacteria	Rhizobiales	Rhizobiales_Incertae_Sedis	Bauldia	metagenome	-2.62324	10.6207	4.8811	0.0271523	0.0487061
zOTU_1800	Bacteria	Acidobacteriota	Vicinamibacteria	Vicinamibacterales	uncultured	Acidobacteria_bacterium_WX27	Unassigned	-2.62324	10.6207	4.8811	0.0271523	0.0487061
zOTU_1478	Bacteria	Patescibacteria	Saccharimonadia	Saccharimonadales	metagenome	Unassigned	Unassigned	-2.62294	10.6205	4.88038	0.0271636	0.0487061
zOTU_2148	Bacteria	Proteobacteria	Alphaproteobacteria	uncultured	metagenome	Bauldia	metagenome	-2.62294	10.6205	4.88038	0.0271636	0.0487061
zOTU_1567	Bacteria	Proteobacteria	Alphaproteobacteria	Rhizobiales	Xanthobacteraceae	Afipia	Afipia_sp._RD1	-2.62269	10.6204	4.87972	0.0271741	0.0487061
zOTU_563	Bacteria	Patescibacteria	Saccharimonadia	Saccharimonadales	uncultured_bacterium	uncultured_bacterium	Unassigned	-2.62238	10.6202	4.879	0.0271854	0.0487061
zOTU_2240	Bacteria	Planctomycetota	Planctomycetes	Gemmatales	Gemmataceae	Gemmata	uncultured_Gemmata_sp.	-2.62238	10.6202	4.879	0.0271854	0.0487061
zOTU_2487	Bacteria	WPS-2	uncultured_bacterium	Unassigned	Unassigned	Unassigned	Unassigned	-2.62238	10.6202	4.879	0.0271854	0.0487061
zOTU_787	Bacteria	Bacteroidota	Bacteroidia	Chitinophagales	Chitinophagaceae	Puia	metagenome	-2.62208	10.6201	4.87823	0.0271975	0.0487061
zOTU_1015	Bacteria	Bacteroidota	Bacteroidia	Cytophagales	Microscillaceae	uncultured	uncultured_bacterium	-2.61997	10.6191	4.87299	0.0272802	0.0487844
zOTU_435	Bacteria	Proteobacteria	Gammaproteobacteria	Burkholderiales	Comamonadaceae	Ramlibacter	uncultured_bacterium	2.14205	11.4037	4.86951	0.0273353	0.0488131
zOTU_78	Bacteria	Bacteroidota	Bacteroidia	Chitinophagales	Chitinophagaceae	Chitinophaga	Chitinophaga_rupis	-2.15496	11.5872	4.79305	0.0285748	0.0509537
zOTU_418	Bacteria	Firmicutes	Bacilli	Bacillales	Bacillaceae	Bacillus	Bacillus_simplex	1.99917	11.1789	4.24335	0.0394044	0.0701645
zOTU_338	Bacteria	Proteobacteria	Gammaproteobacteria	Xanthomonadales	Rhodanobacteraceae	uncultured	uncultured_bacterium	2.01124	11.738	4.23354	0.0396328	0.0704708
zOTU_54	Bacteria	Proteobacteria	Alphaproteobacteria	Rhizobiales	Devosiaceae	Devosia	uncultured_bacterium	-2.02073	11.8838	4.18371	0.0408142	0.0723982
zOTU_209	Bacteria	Proteobacteria	Gammaproteobacteria	Xanthomonadales	Rhodanobacteraceae	Dokdonella	Dokdonella_immobilis	1.98533	11.6055	4.18295	0.0408326	0.0723982
zOTU_1925	Bacteria	Planctomycetota	Planctomycetes	Gemmatales	Gemmataceae	Gemmata	uncultured_bacterium	2.37074	10.5857	4.08186	0.0433459	0.0750021
zOTU_2276	Bacteria	Planctomycetota	Planctomycetes	Gemmatales	Gemmataceae	Gemmata	Gemmata_sp._Fl1-1	2.37074	10.5857	4.08186	0.0433459	0.0750021
zOTU_653	Bacteria	Acidobacteriota	Blastocatellia	Blastocatellales	Blastocatellaceae	uncultured	uncultured_bacterium	2.37074	10.5857	4.08186	0.0433459	0.0750021
zOTU_2362	Bacteria	Proteobacteria	Alphaproteobacteria	Rhizobiales	Rhizobiaceae	uncultured	Sinorhizobium_sp._R2A_23-7	2.37074	10.5857	4.08186	0.0433459	0.0750021
zOTU_1887	Bacteria	Firmicutes	Bacilli	Bacillales	Bacillaceae	Bacillus	Bacillus_niacini	2.36739	10.5841	4.07504	0.0435212	0.0750021
zOTU_1705	Bacteria	Proteobacteria	Gammaproteobacteria	Diplorickettsiales	Diplorickettsiaceae	Aquicella	uncultured_gamma_proteobacterium	2.36675	10.5838	4.07374	0.0435546	0.0750021
zOTU_2489	Bacteria	Verrucomicrobiota	Verrucomicrobiae	Pedosphaerales	Pedosphaeraceae	uncultured_bacterium	Unassigned	2.36675	10.5838	4.07374	0.0435546	0.0750021
zOTU_466	Bacteria	Actinobacteriota	Actinobacteria	Micrococcales	Microbacteriaceae	Microbacterium	Microbacterium_sp._Zel	2.36675	10.5838	4.07374	0.0435546	0.0750021
zOTU_1637	Bacteria	Proteobacteria	Alphaproteobacteria	Sphingomonadales	Sphingomonadaceae	Sphingomonas	uncultured_bacterium	2.36403	10.5826	4.06816	0.0436989	0.0750021
zOTU_2089	Bacteria	Bdellovibrionota	Bdellovibrionia	Bdellovibrionales	Bdellovibrionaceae	Bdellovibrio	uncultured_Bdellovibrionales_bacterium	2.36339	10.5823	4.06687	0.0437323	0.0750021
zOTU_1196	Bacteria	Gemmatimonadota	Gemmatimonadetes	Gemmatimonadales	Gemmatimonadaceae	Gemmatimonas	uncultured_bacterium	2.36005	10.5807	4.06009	0.0439082	0.0750021
zOTU_2103	Bacteria	Actinobacteriota	Actinobacteria	Micrococcales	Microbacteriaceae	Microbacterium	Microbacterium_phyllosphaerae	2.36005	10.5807	4.06009	0.0439082	0.0750021
zOTU_2091	Bacteria	Proteobacteria	Gammaproteobacteria	Xanthomonadales	Rhodanobacteraceae	Tahibacter	uncultured_bacterium	2.36005	10.5807	4.06009	0.0439082	0.0750021
zOTU_2198	Bacteria	Proteobacteria	Alphaproteobacteria	Sphingomonadales	Sphingomonadaceae	Altererythrobacter	uncultured_bacterium	2.35939	10.5801	4.05897	0.0439374	0.0750021
zOTU_2015	Bacteria	Myxococcota	Polyangia	Polyangiales	Phaselicystidaceae	Phaselicystis	uncultured_bacterium	2.35939	10.5801	4.05897	0.0439374	0.0750021
zOTU_1366	Bacteria	Acidobacteriota	Vicinamibacteria	Vicinamibacterales	uncultured	uncultured_bacterium	Unassigned	2.35919	10.5805	4.0582	0.0439574	0.0750021
zOTU_238	Bacteria	Actinobacteriota	Actinobacteria	Streptomycetales	Streptomycetaceae	Streptomyces	Streptomyces_cattleya_NRRL_8057_=_DSM_46488	2.35919	10.5805	4.0582	0.0439574	0.0750021
zOTU_622	Bacteria	Bacteroidota	Bacteroidia	Cytophagales	Microscillaceae	uncultured	uncultured_bacterium	2.35919	10.5805	4.0582	0.0439574	0.0750021
zOTU_1843	Bacteria	Proteobacteria	Gammaproteobacteria	Xanthomonadales	Xanthomonadaceae	Arenimonas	uncultured_bacterium	2.35919	10.5805	4.0582	0.0439574	0.0750021
zOTU_462	Bacteria	Proteobacteria	Alphaproteobacteria	Rhizobiales	Rhizobiales_Incertae_Sedis	Bauldia	uncultured_bacterium	2.35855	10.5802	4.05691	0.0439909	0.0750021
zOTU_1033	Bacteria	Proteobacteria	Alphaproteobacteria	Rhizobiales	Rhizobiaceae	Aminobacter	uncultured_bacterium	2.35855	10.5802	4.05691	0.0439909	0.0750021
zOTU_2482	Bacteria	Bacteroidota	Bacteroidia	Flavobacteriales	Flavobacteriaceae	Vitellibacter	uncultured_bacterium	2.35855	10.5802	4.05691	0.0439909	0.0750021
zOTU_1021	Bacteria	Proteobacteria	Gammaproteobacteria	Pseudomonadales	Pseudomonadaceae	Pseudomonas	Pseudomonas_sp._ALMYC1	2.35271	10.577	4.0454	0.0442919	0.0750021
zOTU_1300	Bacteria	Patescibacteria	Saccharimonadia	Saccharimonadales	uncultured_bacterium	TM7a	uncultured_bacterium	2.35208	10.5766	4.04412	0.0443255	0.0750021
zOTU_1751	Bacteria	Proteobacteria	Gammaproteobacteria	Pseudomonadales	Halieaceae	OM60NOR5_clade	uncultured_bacterium	2.35208	10.5766	4.04412	0.0443255	0.0750021
zOTU_1445	Bacteria	Proteobacteria	Gammaproteobacteria	Burkholderiales	TRA3-20	uncultured_soil_bacterium	Unassigned	2.35208	10.5766	4.04412	0.0443255	0.0750021
zOTU_734	Bacteria	Gemmatimonadota	Gemmatimonadetes	Gemmatimonadales	Gemmatimonadaceae	Gemmatimonas	uncultured_bacterium	2.35208	10.5766	4.04412	0.0443255	0.0750021
zOTU_827	Bacteria	Proteobacteria	Alphaproteobacteria	Rhizobiales	Rhizobiaceae	Pseudaminobacter	uncultured_bacterium	2.35208	10.5766	4.04412	0.0443255	0.0750021
zOTU_554	Bacteria	Proteobacteria	Alphaproteobacteria	Rhizobiales	Rhizobiaceae	Allorhizobium-Neorhizobium-Pararhizobium-Rhizobium	Rhizobium_sp._NT-26	2.35187	10.5771	4.04335	0.0443456	0.0750021
zOTU_2519	Bacteria	Proteobacteria	Alphaproteobacteria	Tistrellales	Geminicoccaceae	uncultured	uncultured_bacterium	2.35187	10.5771	4.04335	0.0443456	0.0750021
zOTU_1735	Bacteria	Proteobacteria	Gammaproteobacteria	PLTA13	uncultured_bacterium	Unassigned	Unassigned	2.35187	10.5771	4.04335	0.0443456	0.0750021
zOTU_1212	Bacteria	Proteobacteria	Alphaproteobacteria	Rhizobiales	Rhizobiaceae	Allorhizobium-Neorhizobium-Pararhizobium-Rhizobium	metagenome	2.35121	10.5764	4.04224	0.0443749	0.0750021
zOTU_683	Bacteria	Actinobacteriota	Actinobacteria	Micrococcales	Micrococcaceae	Arthrobacter	Arthrobacter_pascens	2.34789	10.5749	4.03554	0.0445515	0.0750021
zOTU_1589	Bacteria	Proteobacteria	Alphaproteobacteria	Caulobacterales	Caulobacteraceae	Caulobacter	Caulobacter_henricii	2.34726	10.5745	4.03426	0.0445852	0.0750021
zOTU_2196	Bacteria	Actinobacteriota	Actinobacteria	Micrococcales	Microbacteriaceae	Microbacterium	Microbacterium_sp._Root166	2.34726	10.5745	4.03426	0.0445852	0.0750021
zOTU_1345	Bacteria	Actinobacteriota	Actinobacteria	Micrococcales	Intrasporangiaceae	uncultured	Terrabacter_sp._8-140	2.34726	10.5745	4.03426	0.0445852	0.0750021
zOTU_618	Bacteria	Bacteroidota	Bacteroidia	Cytophagales	Microscillaceae	uncultured	uncultured_bacterium	2.34726	10.5745	4.03426	0.0445852	0.0750021
zOTU_1734	Bacteria	Actinobacteriota	Actinobacteria	Streptomycetales	Streptomycetaceae	Streptomyces	Streptomyces_sp._Ref20	2.34456	10.5733	4.02877	0.0447305	0.0750021
zOTU_1223	Bacteria	Planctomycetota	Planctomycetes	Gemmatales	Gemmataceae	uncultured	uncultured_soil_bacterium	2.34392	10.573	4.0275	0.0447642	0.0750021
zOTU_879	Bacteria	Proteobacteria	Alphaproteobacteria	Rhodospirillales	uncultured	uncultured_bacterium	uncultured_bacterium	2.34392	10.573	4.0275	0.0447642	0.0750021
zOTU_1822	Bacteria	Proteobacteria	Alphaproteobacteria	Sphingomonadales	Sphingomonadaceae	Sphingopyxis	Sphingopyxis_macrogoltabida	2.34392	10.573	4.0275	0.0447642	0.0750021
zOTU_227	Bacteria	Proteobacteria	Alphaproteobacteria	Rhizobiales	Xanthobacteraceae	uncultured	uncultured_bacterium	-1.95906	11.6373	4.02264	0.0448935	0.0750021
zOTU_2199	Bacteria	Proteobacteria	Alphaproteobacteria	Rhizobiales	Rhizobiaceae	Allorhizobium-Neorhizobium-Pararhizobium-Rhizobium	Rhizobium_sullae	2.34061	10.5714	4.02084	0.0449413	0.0750021
zOTU_527	Bacteria	Proteobacteria	Alphaproteobacteria	Rhizobiales	Beijerinckiaceae	Microvirga	uncultured_bacterium	2.34061	10.5714	4.02084	0.0449413	0.0750021
zOTU_357	Bacteria	Firmicutes	Bacilli	Bacillales	Bacillaceae	Bacillus	Bacillus_sp._LMG_20241	1.94507	12.0105	3.86128	0.0494126	0.0801326
zOTU_479	Bacteria	Proteobacteria	Gammaproteobacteria	Gammaproteobacteria_Incertae_Sedis	Unknown_Family	Acidibacter	uncultured_bacterium	-1.86384	11.4508	3.77855	0.0519138	0.0801326
zOTU_350	Bacteria	Proteobacteria	Alphaproteobacteria	Sphingomonadales	Sphingomonadaceae	uncultured	uncultured_bacterium	-1.84215	11.298	3.77388	0.0520588	0.0801326
zOTU_2518	Bacteria	Verrucomicrobiota	Verrucomicrobiae	Opitutales	Opitutaceae	Lacunisphaera	Opitutus_sp._GAS368	-2.29789	10.5756	3.76124	0.0524537	0.0801326
zOTU_1230	Bacteria	Patescibacteria	Saccharimonadia	Saccharimonadales	LWQ8	bacterium_LWQ8	Unassigned	-2.29789	10.5756	3.76124	0.0524537	0.0801326
zOTU_1961	Bacteria	Proteobacteria	Alphaproteobacteria	Micavibrionales	Micavibrionaceae	uncultured	uncultured_bacterium	-2.29789	10.5756	3.76124	0.0524537	0.0801326
zOTU_2374	Bacteria	Patescibacteria	Saccharimonadia	Saccharimonadales	uncultured_bacterium	Unassigned	Unassigned	-2.29789	10.5756	3.76124	0.0524537	0.0801326
zOTU_487	Bacteria	Bacteroidota	Bacteroidia	Chitinophagales	Chitinophagaceae	Niastella	Niastella_populi	-2.29789	10.5756	3.76124	0.0524537	0.0801326
zOTU_2263	Bacteria	Planctomycetota	Planctomycetes	Gemmatales	Gemmataceae	Gemmata	uncultured_bacterium	-2.2973	10.5754	3.7601	0.0524895	0.0801326
zOTU_2156	Bacteria	Patescibacteria	Saccharimonadia	Saccharimonadales	Saccharimonadaceae	TM7a	uncultured_bacterium	-2.2973	10.5754	3.7601	0.0524895	0.0801326
zOTU_1549	Bacteria	Proteobacteria	Gammaproteobacteria	Burkholderiales	Nitrosomonadaceae	MND1	uncultured_bacterium	-2.2973	10.5754	3.7601	0.0524895	0.0801326
zOTU_2285	Bacteria	Planctomycetota	Planctomycetes	Gemmatales	Gemmataceae	Gemmata	uncultured_bacterium	-2.29667	10.5751	3.75887	0.052528	0.0801326
zOTU_1982	Bacteria	Proteobacteria	Alphaproteobacteria	Tistrellales	Geminicoccaceae	uncultured	uncultured_bacterium	-2.29667	10.5751	3.75887	0.052528	0.0801326
zOTU_979	Bacteria	Proteobacteria	Alphaproteobacteria	Rhizobiales	Devosiaceae	uncultured	metagenome	-1.8397	11.3001	3.75865	0.0525349	0.0801326
zOTU_1102	Bacteria	Actinobacteriota	Actinobacteria	Micrococcales	Micrococcaceae	Pseudarthrobacter	Arthrobacter_pascens	-2.29566	10.5746	3.75692	0.0525894	0.0801326
zOTU_1231	Bacteria	Actinobacteriota	Actinobacteria	Streptosporangiales	Streptosporangiaceae	Nonomuraea	Nonomuraea_salmonea	-2.29566	10.5746	3.75692	0.0525894	0.0801326
zOTU_2491	Bacteria	Planctomycetota	Planctomycetes	Gemmatales	Gemmataceae	Fimbriiglobus	uncultured_bacterium	-2.29502	10.5743	3.75569	0.0526279	0.0801326
zOTU_1585	Bacteria	Proteobacteria	Gammaproteobacteria	Burkholderiales	Oxalobacteraceae	Noviherbaspirillum	uncultured_bacterium	-2.29502	10.5743	3.75569	0.0526279	0.0801326
zOTU_1995	Bacteria	Bacteroidota	Bacteroidia	Chitinophagales	Chitinophagaceae	Flavisolibacter	uncultured_bacterium	-2.29502	10.5743	3.75569	0.0526279	0.0801326
zOTU_1473	Bacteria	Proteobacteria	Alphaproteobacteria	Sphingomonadales	Sphingomonadaceae	Sphingomonas	Sphingomonas_sp.	-2.29502	10.5743	3.75569	0.0526279	0.0801326
zOTU_2552	Bacteria	Bacteroidota	Bacteroidia	Chitinophagales	Chitinophagaceae	Flavisolibacter	uncultured_Bacteroidetes_bacterium	-2.29443	10.574	3.75456	0.0526637	0.0801326
zOTU_1375	Bacteria	Proteobacteria	Gammaproteobacteria	Xanthomonadales	Xanthomonadaceae	Luteimonas	Luteimonas_cucumeris	-2.29443	10.574	3.75456	0.0526637	0.0801326
zOTU_1862	Bacteria	Proteobacteria	Alphaproteobacteria	Rhizobiales	Xanthobacteraceae	Bradyrhizobium	Bradyrhizobium_sp.	-2.29443	10.574	3.75456	0.0526637	0.0801326
zOTU_987	Bacteria	Proteobacteria	Alphaproteobacteria	Rhizobiales	Xanthobacteraceae	Pseudolabrys	uncultured_bacterium	-2.2931	10.5735	3.75196	0.0527455	0.0801326
zOTU_2178	Bacteria	Proteobacteria	Alphaproteobacteria	Sphingomonadales	Sphingomonadaceae	Altererythrobacter	uncultured_bacterium	-2.2931	10.5735	3.75196	0.0527455	0.0801326
zOTU_1054	Bacteria	Gemmatimonadota	Gemmatimonadetes	Gemmatimonadales	Gemmatimonadaceae	uncultured	metagenome	-2.2931	10.5735	3.75196	0.0527455	0.0801326
zOTU_1989	Bacteria	Acidobacteriota	Vicinamibacteria	Vicinamibacterales	Vicinamibacteraceae	uncultured_bacterium	Unassigned	-2.2931	10.5735	3.75196	0.0527455	0.0801326
zOTU_2053	Bacteria	Acidobacteriota	Vicinamibacteria	Vicinamibacterales	Vicinamibacteraceae	uncultured_bacterium	Unassigned	-2.2931	10.5735	3.75196	0.0527455	0.0801326
zOTU_2542	Bacteria	Proteobacteria	Alphaproteobacteria	Micavibrionales	uncultured	uncultured_bacterium	Unassigned	-2.2931	10.5735	3.75196	0.0527455	0.0801326
zOTU_1559	Bacteria	Proteobacteria	Alphaproteobacteria	Caulobacterales	Hyphomonadaceae	SWB02	uncultured_bacterium	-2.2931	10.5735	3.75196	0.0527455	0.0801326
zOTU_1857	Bacteria	Proteobacteria	Gammaproteobacteria	Xanthomonadales	Rhodanobacteraceae	Ahniella	uncultured_bacterium	-2.29246	10.5732	3.75074	0.052784	0.0801326
zOTU_950	Bacteria	Proteobacteria	Alphaproteobacteria	Sphingomonadales	Sphingomonadaceae	Sphingomonas	Sphingomonas_sp.	-2.29246	10.5732	3.75074	0.052784	0.0801326
zOTU_853	Bacteria	Proteobacteria	Alphaproteobacteria	Rhizobiales	Rhizobiaceae	Ciceribacter	uncultured_Alphaproteobacteria_bacterium	-2.29246	10.5732	3.75074	0.052784	0.0801326
zOTU_2367	Bacteria	Proteobacteria	Alphaproteobacteria	Rhizobiales	Rhizobiaceae	Allorhizobium-Neorhizobium-Pararhizobium-Rhizobium	Rhizobium_sp._ENF4	-2.29246	10.5732	3.75074	0.052784	0.0801326
zOTU_1436	Bacteria	Planctomycetota	Phycisphaerae	Tepidisphaerales	WD2101_soil_group	uncultured_bacterium	Unassigned	-2.29207	10.5728	3.75008	0.0528051	0.0801326
zOTU_1945	Bacteria	Proteobacteria	Alphaproteobacteria	Sphingomonadales	Sphingomonadaceae	uncultured	uncultured_soil_bacterium	-2.29207	10.5728	3.75008	0.0528051	0.0801326
zOTU_880	Bacteria	Proteobacteria	Alphaproteobacteria	Sphingomonadales	Sphingomonadaceae	Sphingomonas	uncultured_Sphingomonas_sp.	-2.29207	10.5728	3.75008	0.0528051	0.0801326
zOTU_705	Bacteria	Proteobacteria	Alphaproteobacteria	Tistrellales	Geminicoccaceae	uncultured	uncultured_bacterium	-2.29207	10.5728	3.75008	0.0528051	0.0801326
zOTU_2443	Bacteria	Verrucomicrobiota	Verrucomicrobiae	Opitutales	Opitutaceae	Opitutus	uncultured_bacterium	-2.29207	10.5728	3.75008	0.0528051	0.0801326
zOTU_1812	Bacteria	Nitrospirota	Nitrospiria	Nitrospirales	Nitrospiraceae	Nitrospira	uncultured_bacterium	-2.29207	10.5728	3.75008	0.0528051	0.0801326
zOTU_2448	Bacteria	Proteobacteria	Gammaproteobacteria	Burkholderiales	TRA3-20	uncultured_bacterium	Unassigned	-2.29207	10.5728	3.75008	0.0528051	0.0801326
zOTU_2409	Bacteria	Proteobacteria	Alphaproteobacteria	Caulobacterales	Caulobacteraceae	Phenylobacterium	uncultured_Phenylobacterium_sp.	-2.29207	10.5728	3.75008	0.0528051	0.0801326
zOTU_2474	Bacteria	Planctomycetota	Phycisphaerae	Phycisphaerales	Phycisphaeraceae	SM1A02	metagenome	-2.29207	10.5728	3.75008	0.0528051	0.0801326
zOTU_1971	Bacteria	Proteobacteria	Alphaproteobacteria	Azospirillales	Azospirillaceae	Skermanella	uncultured_bacterium	-2.29207	10.5728	3.75008	0.0528051	0.0801326
zOTU_1892	Bacteria	Gemmatimonadota	Gemmatimonadetes	Gemmatimonadales	Gemmatimonadaceae	Gemmatimonas	uncultured_Gemmatimonadetes_bacterium	-2.29207	10.5728	3.75008	0.0528051	0.0801326
zOTU_2381	Bacteria	Proteobacteria	Gammaproteobacteria	Burkholderiales	TRA3-20	uncultured_bacterium	Unassigned	-2.29207	10.5728	3.75008	0.0528051	0.0801326
zOTU_2379	Bacteria	Bacteroidota	Bacteroidia	Cytophagales	Microscillaceae	uncultured	uncultured_bacterium	-2.29207	10.5728	3.75008	0.0528051	0.0801326
zOTU_2392	Bacteria	Myxococcota	Polyangia	Polyangiales	BIrii41	metagenome	Unassigned	-2.29207	10.5728	3.75008	0.0528051	0.0801326
zOTU_2387	Bacteria	Planctomycetota	OM190	uncultured_bacterium	Unassigned	Unassigned	Unassigned	-2.29207	10.5728	3.75008	0.0528051	0.0801326
zOTU_1552	Bacteria	Patescibacteria	Saccharimonadia	Saccharimonadales	uncultured_bacterium	uncultured_Candidatus_Saccharibacteria_bacterium	Unassigned	-2.29207	10.5728	3.75008	0.0528051	0.0801326
zOTU_1479	Bacteria	Acidobacteriota	Vicinamibacteria	Vicinamibacterales	uncultured	uncultured_Acidobacteriaceae_bacterium	Unassigned	-2.29207	10.5728	3.75008	0.0528051	0.0801326
zOTU_1344	Bacteria	Gemmatimonadota	Gemmatimonadetes	Gemmatimonadales	Gemmatimonadaceae	uncultured	uncultured_Gemmatimonadales_bacterium	-2.29207	10.5728	3.75008	0.0528051	0.0801326
zOTU_501	Bacteria	Proteobacteria	Alphaproteobacteria	Rhizobiales	uncultured	uncultured_bacterium	Rhodovibrio_sodomensis	-2.29187	10.5729	3.74961	0.0528199	0.0801326
zOTU_1352	Bacteria	Acidobacteriota	Vicinamibacteria	Vicinamibacterales	Vicinamibacteraceae	uncultured_bacterium	Unassigned	-2.29187	10.5729	3.74961	0.0528199	0.0801326
zOTU_2386	Bacteria	Proteobacteria	Alphaproteobacteria	Ferrovibrionales	Ferrovibrionaceae	Ferrovibrio	Phaeospirillum_sp._I08B-942	-2.29043	10.5721	3.74691	0.0529052	0.0801326
zOTU_1714	Bacteria	Proteobacteria	Alphaproteobacteria	Rhodospirillales	Magnetospiraceae	uncultured	metagenome	-2.29043	10.5721	3.74691	0.0529052	0.0801326
zOTU_2536	Bacteria	Planctomycetota	Phycisphaerae	Phycisphaerales	Phycisphaeraceae	SM1A02	uncultured_bacterium	-2.29023	10.5721	3.74644	0.05292	0.0801326
zOTU_1644	Bacteria	Proteobacteria	Alphaproteobacteria	Caulobacterales	Caulobacteraceae	Caulobacter	metagenome	-2.29023	10.5721	3.74644	0.05292	0.0801326
zOTU_2566	Bacteria	Bacteroidota	Bacteroidia	Chitinophagales	Chitinophagaceae	Ferruginibacter	uncultured_bacterium	-2.29023	10.5721	3.74644	0.05292	0.0801326
zOTU_797	Bacteria	Proteobacteria	Alphaproteobacteria	Rhizobiales	Rhizobiaceae	Allorhizobium-Neorhizobium-Pararhizobium-Rhizobium	Rhizobium_sp._ML102	-2.29023	10.5721	3.74644	0.05292	0.0801326
zOTU_312	Bacteria	Proteobacteria	Gammaproteobacteria	Xanthomonadales	Xanthomonadaceae	Luteimonas	uncultured_bacterium	-2.29023	10.5721	3.74644	0.05292	0.0801326
zOTU_1655	Bacteria	Acidobacteriota	Vicinamibacteria	Vicinamibacterales	Vicinamibacteraceae	uncultured	uncultured_bacterium	-2.29023	10.5721	3.74644	0.05292	0.0801326
zOTU_455	Bacteria	Proteobacteria	Alphaproteobacteria	Dongiales	Dongiaceae	Dongia	uncultured_Rhodospirillaceae_bacterium	-2.29023	10.5721	3.74644	0.05292	0.0801326
zOTU_661	Bacteria	Actinobacteriota	Actinobacteria	Streptomycetales	Streptomycetaceae	Streptomyces	Streptomyces_cattleya_NRRL_8057_=_DSM_46488	-2.29023	10.5721	3.74644	0.05292	0.0801326
zOTU_2299	Bacteria	Firmicutes	Thermoanaerobacteria	Thermoanaerobacterales	Thermoanaerobacteraceae	Caldanaerobius	uncultured_Thermoanaerobacterales_bacterium	-2.29023	10.5721	3.74644	0.05292	0.0801326
zOTU_1802	Bacteria	Acidobacteriota	Blastocatellia	Blastocatellales	Blastocatellaceae	uncultured	uncultured_bacterium	-2.28984	10.5718	3.74578	0.0529411	0.0801326
zOTU_831	Bacteria	Firmicutes	Bacilli	Bacillales	Bacillaceae	Bacillus	Bacillus_fengqiuensis	-2.28984	10.5718	3.74578	0.0529411	0.0801326
zOTU_1924	Bacteria	Proteobacteria	Alphaproteobacteria	Sphingomonadales	Sphingomonadaceae	Novosphingobium	uncultured_bacterium	-2.28787	10.5709	3.74198	0.0530615	0.0801326
zOTU_2461	Bacteria	Planctomycetota	Phycisphaerae	Tepidisphaerales	WD2101_soil_group	uncultured_bacterium	Unassigned	-2.28787	10.5709	3.74198	0.0530615	0.0801326
zOTU_1808	Bacteria	Fibrobacterota	Fibrobacteria	Fibrobacterales	Fibrobacteraceae	possible_genus_04	uncultured_bacterium	-2.28787	10.5709	3.74198	0.0530615	0.0801326
zOTU_877	Bacteria	Proteobacteria	Alphaproteobacteria	Rhodobacterales	Rhodobacteraceae	Rubellimicrobium	uncultured_bacterium	-2.28728	10.5707	3.74085	0.0530974	0.0801326
zOTU_1906	Bacteria	Acidobacteriota	Acidobacteriae	PAUC26f	metagenome	Unassigned	Unassigned	-2.28728	10.5707	3.74085	0.0530974	0.0801326
zOTU_1293	Bacteria	Methylomirabilota	Methylomirabilia	Rokubacteriales	uncultured_bacterium	Unassigned	Unassigned	-2.28665	10.5704	3.73964	0.053136	0.0801326
zOTU_1543	Bacteria	Proteobacteria	Alphaproteobacteria	Tistrellales	Geminicoccaceae	uncultured	uncultured_bacterium	-2.28665	10.5704	3.73964	0.053136	0.0801326
zOTU_928	Bacteria	Actinobacteriota	Actinobacteria	Propionibacteriales	Nocardioidaceae	Kribbella	Kribbella_soli	-2.28665	10.5704	3.73964	0.053136	0.0801326
zOTU_2232	Bacteria	Proteobacteria	Gammaproteobacteria	Burkholderiales	Nitrosomonadaceae	MND1	uncultured_bacterium	-2.28665	10.5704	3.73964	0.053136	0.0801326
zOTU_959	Bacteria	Proteobacteria	Alphaproteobacteria	Rhizobiales	Rhizobiaceae	Mesorhizobium	Mesorhizobium_sp._PETBA13	-2.28564	10.5699	3.7377	0.0531976	0.0801326
zOTU_323	Bacteria	Proteobacteria	Gammaproteobacteria	Xanthomonadales	Rhodanobacteraceae	Dokdonella	Dokdonella_immobilis	-2.28501	10.5696	3.73649	0.0532362	0.0801326
zOTU_1586	Bacteria	Actinobacteriota	Actinobacteria	Micrococcales	Promicromonosporaceae	Promicromonospora	Promicromonospora_umidemergens	-2.28501	10.5696	3.73649	0.0532362	0.0801326
zOTU_2591	Bacteria	Proteobacteria	Alphaproteobacteria	Sphingomonadales	Sphingomonadaceae	Altererythrobacter	uncultured_bacterium	-2.28501	10.5696	3.73649	0.0532362	0.0801326
zOTU_1797	Bacteria	Proteobacteria	Alphaproteobacteria	Rhizobiales	Devosiaceae	Devosia	uncultured_bacterium	-2.28501	10.5696	3.73649	0.0532362	0.0801326
zOTU_496	Bacteria	Proteobacteria	Gammaproteobacteria	Xanthomonadales	Rhodanobacteraceae	Dokdonella	uncultured_bacterium	-2.28442	10.5693	3.73536	0.0532722	0.0801326
zOTU_1252	Bacteria	Sumerlaeota	Sumerlaeia	Sumerlaeales	Sumerlaeaceae	Sumerlaea	uncultured_bacterium	1.80727	11.2578	3.67351	0.0552836	0.0830583
zOTU_169	Bacteria	Proteobacteria	Alphaproteobacteria	Rhizobiales	Xanthobacteraceae	Bradyrhizobium	Bradyrhizobium_sp.	-1.85524	11.6087	3.64931	0.0560923	0.0841182
zOTU_299	Bacteria	Proteobacteria	Gammaproteobacteria	Xanthomonadales	Xanthomonadaceae	Pseudoxanthomonas	Pseudoxanthomonas_japonensis	1.80185	11.2613	3.64751	0.056153	0.0841182
zOTU_1208	Bacteria	Actinobacteriota	Acidimicrobiia	Actinomarinales	uncultured	uncultured_bacterium	Unassigned	-1.81163	11.3003	3.64639	0.056191	0.0841182
zOTU_333	Bacteria	Proteobacteria	Gammaproteobacteria	Xanthomonadales	Xanthomonadaceae	Lysobacter	Lysobacter_dokdonensis	1.79442	11.2586	3.62196	0.0570217	0.0852598
zOTU_839	Bacteria	Proteobacteria	Alphaproteobacteria	Sphingomonadales	Sphingomonadaceae	Sphingomonas	uncultured_bacterium	1.77966	11.5114	3.47372	0.062351	0.0931168
zOTU_8	Bacteria	Actinobacteriota	Actinobacteria	Micrococcales	Micrococcaceae	Pseudarthrobacter	Pseudarthrobacter_oxydans	1.84006	12.1803	3.44498	0.0634444	0.0946366
zOTU_532	Bacteria	Proteobacteria	Alphaproteobacteria	Rhizobiales	Methyloligellaceae	uncultured	uncultured_bacterium	-1.75624	11.4264	3.38981	0.0656003	0.0977359
zOTU_1474	Bacteria	Firmicutes	Bacilli	Bacillales	Bacillaceae	Bacillus	Bacillus_niacini	1.76002	11.0928	3.26022	0.0709797	0.105624
zOTU_21	Bacteria	Proteobacteria	Gammaproteobacteria	Xanthomonadales	Rhodanobacteraceae	Rhodanobacter	Rhodanobacter_panaciterrae	-1.82544	12.8094	3.25827	0.071064	0.105624
zOTU_60	Bacteria	Actinobacteriota	Actinobacteria	Micrococcales	Intrasporangiaceae	Janibacter	Janibacter_anophelis	-1.74351	11.8535	3.2029	0.0735078	0.109127
zOTU_190	Bacteria	Firmicutes	Clostridia	Peptostreptococcales-Tissierellales	Peptostreptococcaceae	Romboutsia	Romboutsia_ilealis	1.77504	12.5141	3.12673	0.0770182	0.114203
zOTU_126	Bacteria	Proteobacteria	Gammaproteobacteria	Burkholderiales	Nitrosomonadaceae	IS-44	uncultured_bacterium	-1.65251	11.4755	3.04178	0.0811471	0.120182
zOTU_173	Bacteria	Proteobacteria	Gammaproteobacteria	Xanthomonadales	Xanthomonadaceae	Lysobacter	uncultured_bacterium	1.62977	11.4585	2.96925	0.0848613	0.125534
zOTU_302	Bacteria	Proteobacteria	Alphaproteobacteria	Rhizobiales	Devosiaceae	Devosia	uncultured_bacterium	-1.70037	12.4475	2.90658	0.088219	0.130347
zOTU_884	Bacteria	Acidobacteriota	Vicinamibacteria	Vicinamibacterales	Vicinamibacteraceae	uncultured_bacterium	Unassigned	-1.5928	11.3356	2.88923	0.0891735	0.131602
zOTU_470	Bacteria	Bacteroidota	Bacteroidia	Chitinophagales	Chitinophagaceae	Niastella	metagenome	-1.63583	11.9513	2.82857	0.0926006	0.136499
zOTU_1320	Bacteria	Proteobacteria	Alphaproteobacteria	Azospirillales	Azospirillaceae	Skermanella	uncultured_Alphaproteobacteria_bacterium	1.57393	11.1698	2.82341	0.0928987	0.136777
zOTU_473	Bacteria	Proteobacteria	Gammaproteobacteria	Burkholderiales	Comamonadaceae	Ramlibacter	Ramlibacter_sp.	1.57523	11.3212	2.81993	0.0931007	0.136913
zOTU_220	Bacteria	Proteobacteria	Alphaproteobacteria	Caulobacterales	Caulobacteraceae	Caulobacter	uncultured_bacterium	-1.56006	11.2051	2.74568	0.0975178	0.14324
zOTU_695	Bacteria	Proteobacteria	Alphaproteobacteria	Rhizobiales	Xanthobacteraceae	Bradyrhizobium	uncultured_bacterium	-1.55103	11.2013	2.71803	0.0992206	0.14557
zOTU_211	Bacteria	Actinobacteriota	Actinobacteria	Streptomycetales	Streptomycetaceae	Streptomyces	Streptomyces_bryophytorum	-1.53873	11.3341	2.70348	0.100129	0.146731
zOTU_46	Bacteria	Proteobacteria	Gammaproteobacteria	Xanthomonadales	Xanthomonadaceae	Lysobacter	uncultured_bacterium	1.64037	12.6045	2.68848	0.101076	0.147945
zOTU_480	Bacteria	Proteobacteria	Alphaproteobacteria	Sphingomonadales	Sphingomonadaceae	Sphingomonas	uncultured_bacterium	1.59554	11.0351	2.66394	0.102646	0.150068
zOTU_2424	Bacteria	Patescibacteria	Saccharimonadia	Saccharimonadales	YM_S32_TM7_50_20	uncultured_bacterium	Unassigned	-1.58751	11.0717	2.64215	0.104063	0.151961
zOTU_397	Bacteria	Myxococcota	Polyangia	Haliangiales	Haliangiaceae	Haliangium	uncultured_bacterium	-1.585	11.0625	2.63817	0.104324	0.152164
zOTU_561	Bacteria	Gemmatimonadota	Gemmatimonadetes	Gemmatimonadales	Gemmatimonadaceae	uncultured	uncultured_bacterium	1.58125	11.0333	2.62008	0.105519	0.153728
zOTU_1311	Bacteria	Myxococcota	Polyangia	Haliangiales	Haliangiaceae	Haliangium	uncultured_bacterium	-1.5772	11.0665	2.6119	0.106065	0.154343
zOTU_300	Bacteria	Proteobacteria	Alphaproteobacteria	Rhizobiales	Rhizobiaceae	Ensifer	Ensifer_meliloti	1.51105	11.1504	2.58127	0.108135	0.157172
zOTU_494	Bacteria	Firmicutes	Bacilli	Bacillales	Bacillaceae	Bacillus	Bacillus_drentensis	1.4822	11.4923	2.47954	0.115336	0.167445
zOTU_1779	Bacteria	Actinobacteriota	Acidimicrobiia	Microtrichales	Iamiaceae	Iamia	uncultured_bacterium	-1.4739	11.5261	2.43999	0.118277	0.171515
zOTU_2378	Bacteria	Proteobacteria	Gammaproteobacteria	Burkholderiales	Nitrosomonadaceae	MND1	uncultured_bacterium	-1.46581	11.1774	2.42272	0.119587	0.173214
zOTU_245	Bacteria	Proteobacteria	Gammaproteobacteria	Burkholderiales	Nitrosomonadaceae	MND1	uncultured_bacterium	-1.4997	11.9213	2.39998	0.121336	0.175545
zOTU_704	Bacteria	Proteobacteria	Gammaproteobacteria	Burkholderiales	Comamonadaceae	uncultured	uncultured_bacterium	-1.41034	11.2814	2.31391	0.128221	0.18529
zOTU_50	Bacteria	Proteobacteria	Alphaproteobacteria	Rhizobiales	Rhizobiaceae	[Rhizobium]_sphaerophysae_group	Rhizobium_sphaerophysae	1.37983	11.3411	2.26318	0.132482	0.191227
zOTU_1997	Bacteria	Proteobacteria	Alphaproteobacteria	Micropepsales	Micropepsaceae	uncultured	uncultured_bacterium	-1.38964	11.2729	2.25793	0.132932	0.191655
zOTU_147	Bacteria	Proteobacteria	Gammaproteobacteria	Burkholderiales	Comamonadaceae	Ramlibacter	uncultured_bacterium	1.45621	12.1213	2.23286	0.135103	0.194561
zOTU_539	Bacteria	Actinobacteriota	Thermoleophilia	Solirubrobacterales	67-14	uncultured_bacterium	Unassigned	-1.37923	11.2688	2.22723	0.135597	0.195047
zOTU_1238	Bacteria	Actinobacteriota	Actinobacteria	Streptomycetales	Streptomycetaceae	Streptomyces	Streptomyces_bungoensis	-1.4555	11.024	2.20138	0.137887	0.198114
zOTU_255	Bacteria	Proteobacteria	Alphaproteobacteria	Rhizobiales	Xanthobacteraceae	Pseudolabrys	uncultured_bacterium	-1.43946	11.0329	2.15468	0.142136	0.20385
zOTU_828	Bacteria	Proteobacteria	Gammaproteobacteria	Gammaproteobacteria_Incertae_Sedis	Unknown_Family	Acidibacter	uncultured_bacterium	-1.43902	11.0245	2.15393	0.142206	0.20385
zOTU_234	Bacteria	Proteobacteria	Alphaproteobacteria	Rhizobiales	Devosiaceae	Devosia	uncultured_bacterium	-1.41566	11.948	2.15206	0.142379	0.203864
zOTU_2619	Bacteria	Proteobacteria	Alphaproteobacteria	Rhizobiales	Beijerinckiaceae	Microvirga	Microvirga_sp.	1.43063	10.9896	2.11325	0.146028	0.208851
zOTU_148	Bacteria	Bacteroidota	Bacteroidia	Chitinophagales	Chitinophagaceae	Flavitalea	Flavitalea_sp.	-1.36843	11.5996	2.0862	0.148635	0.212336
zOTU_117	Bacteria	Proteobacteria	Alphaproteobacteria	Rhizobiales	Rhizobiaceae	Mesorhizobium	Mesorhizobium_loti	-1.32687	11.3723	2.03894	0.153317	0.218774
zOTU_2604	Bacteria	Acidobacteriota	Vicinamibacteria	Vicinamibacterales	uncultured	uncultured_bacterium	Unassigned	-1.33896	11.1447	2.01941	0.155299	0.221256
zOTU_736	Bacteria	Actinobacteriota	Actinobacteria	Propionibacteriales	Nocardioidaceae	Nocardioides	Nocardioides_sp.	-1.33695	11.1245	2.01833	0.15541	0.221256
zOTU_1926	Bacteria	Actinobacteriota	Thermoleophilia	Gaiellales	Gaiellaceae	Gaiella	uncultured_actinobacterium	-1.33335	11.1401	2.00437	0.156846	0.223046
zOTU_336	Bacteria	Proteobacteria	Alphaproteobacteria	Rhizobiales	Methyloligellaceae	uncultured	uncultured_bacterium	-1.30934	11.3717	1.9868	0.158676	0.225392
zOTU_2496	Bacteria	Proteobacteria	Gammaproteobacteria	Burkholderiales	Oxalobacteraceae	Massilia	uncultured_bacterium	1.3291	11.7959	1.94279	0.163365	0.23179
zOTU_85	Bacteria	Proteobacteria	Gammaproteobacteria	Burkholderiales	Comamonadaceae	uncultured	uncultured_bacterium	-1.31734	11.6677	1.9275	0.165032	0.23389
zOTU_44	Bacteria	Actinobacteriota	Actinobacteria	Streptomycetales	Streptomycetaceae	Streptomyces	Streptomyces_cattleya_NRRL_8057_=_DSM_46488	-1.33559	12.0481	1.90796	0.16719	0.236679
zOTU_120	Bacteria	Proteobacteria	Alphaproteobacteria	Rhodobacterales	Rhodobacteraceae	Paracoccus	uncultured_bacterium	-1.26885	11.4594	1.85073	0.173698	0.245614
zOTU_10	Bacteria	Proteobacteria	Gammaproteobacteria	Xanthomonadales	Rhodanobacteraceae	Rhodanobacter	Rhodanobacter_sp._C01	-1.35483	12.9367	1.8475	0.174075	0.245868
zOTU_25	Bacteria	Proteobacteria	Gammaproteobacteria	Xanthomonadales	Rhodanobacteraceae	Chujaibacter	uncultured_gamma_proteobacterium	1.3369	12.4753	1.84395	0.174489	0.246175
zOTU_36	Bacteria	Proteobacteria	Gammaproteobacteria	Xanthomonadales	Rhodanobacteraceae	Rhodanobacter	Rhodanobacter_spathiphylli	-1.33065	12.3592	1.84065	0.174875	0.246442
zOTU_1423	Bacteria	Proteobacteria	Alphaproteobacteria	Sphingomonadales	Sphingomonadaceae	Altererythrobacter	Altererythrobacter_sp._YJ20	-1.25064	11.2423	1.83457	0.175589	0.247169
zOTU_344	Bacteria	Proteobacteria	Gammaproteobacteria	Xanthomonadales	Xanthomonadaceae	Lysobacter	uncultured_bacterium	1.24632	11.4045	1.82727	0.17645	0.248102
zOTU_2193	Bacteria	Chloroflexi	KD4-96	uncultured_bacterium	Unassigned	Unassigned	Unassigned	-1.28461	11.8027	1.81842	0.177502	0.249301
zOTU_93	Bacteria	Proteobacteria	Gammaproteobacteria	Burkholderiales	Nitrosomonadaceae	IS-44	uncultured_bacterium	-1.23788	11.4224	1.78609	0.181404	0.254495
zOTU_6	Bacteria	Bacteroidota	Bacteroidia	Chitinophagales	Chitinophagaceae	Niastella	uncultured_bacterium	-1.33079	13.2521	1.75894	0.184757	0.258559
zOTU_139	Bacteria	Actinobacteriota	Actinobacteria	Micrococcales	Microbacteriaceae	uncultured	Microbacteriaceae_sp._CFH_S0763	-1.22548	11.4144	1.75865	0.184793	0.258559
zOTU_560	Bacteria	Proteobacteria	Gammaproteobacteria	Burkholderiales	Nitrosomonadaceae	Ellin6067	uncultured_bacterium	-1.25517	11.0956	1.75762	0.184921	0.258559
zOTU_1276	Bacteria	Proteobacteria	Alphaproteobacteria	Rhizobiales	Rhizobiales_Incertae_Sedis	Bauldia	uncultured_bacterium	-1.29867	10.9864	1.7277	0.188705	0.263554
zOTU_1439	Bacteria	Proteobacteria	Alphaproteobacteria	Rhizobiales	Xanthobacteraceae	uncultured	uncultured_bacterium	-1.29472	10.9918	1.71758	0.190005	0.265074
zOTU_76	Bacteria	Patescibacteria	Saccharimonadia	Saccharimonadales	uncultured_bacterium	Unassigned	Unassigned	1.20826	11.4791	1.70652	0.191437	0.26664
zOTU_1022	Bacteria	Actinobacteriota	MB-A2-108	uncultured_bacterium	Unassigned	Unassigned	Unassigned	-1.23554	11.0975	1.70482	0.191659	0.26664
zOTU_282	Bacteria	Proteobacteria	Alphaproteobacteria	Sphingomonadales	Sphingomonadaceae	Sphingomonas	Sphingomonas_sp.	1.29655	10.9572	1.70399	0.191767	0.26664
zOTU_291	Bacteria	Proteobacteria	Alphaproteobacteria	Sphingomonadales	Sphingomonadaceae	Sphingomonas	uncultured_bacterium	-1.23093	11.0988	1.69271	0.193244	0.268272
zOTU_1350	Bacteria	Bacteroidota	Bacteroidia	Cytophagales	Microscillaceae	Ohtaekwangia	uncultured_bacterium	-1.23056	11.0987	1.69175	0.193371	0.268272
zOTU_1838	Bacteria	Actinobacteriota	Actinobacteria	Micrococcales	Micrococcaceae	Arthrobacter	Arthrobacter_sp._LMG_20239	1.2885	10.9499	1.6871	0.193984	0.268825
zOTU_258	Bacteria	Proteobacteria	Alphaproteobacteria	Sphingomonadales	Sphingomonadaceae	uncultured	uncultured_bacterium	-1.18424	11.2036	1.64758	0.199288	0.27587
zOTU_131	Bacteria	Proteobacteria	Gammaproteobacteria	Gammaproteobacteria_Incertae_Sedis	Unknown_Family	Acidibacter	uncultured_bacterium	-1.17651	11.3841	1.6386	0.200517	0.277264
zOTU_274	Bacteria	Bacteroidota	Bacteroidia	Chitinophagales	Saprospiraceae	uncultured	uncultured_bacterium	-1.17127	11.2187	1.60374	0.205375	0.283667
zOTU_2520	Bacteria	Firmicutes	Bacilli	Bacillales	Planococcaceae	Paenisporosarcina	Paenisporosarcina_macmurdoensis	-1.14941	11.3092	1.56932	0.210305	0.290156
zOTU_502	Bacteria	Proteobacteria	Gammaproteobacteria	Burkholderiales	Nitrosomonadaceae	Ellin6067	uncultured_bacterium	1.14084	11.1664	1.51297	0.218686	0.301387
zOTU_102	Bacteria	Myxococcota	Polyangia	Polyangiales	BIrii41	metagenome	Unassigned	-1.12829	11.4013	1.49497	0.221446	0.304854
zOTU_1353	Bacteria	Proteobacteria	Gammaproteobacteria	Burkholderiales	Alcaligenaceae	Bordetella	Achromobacter_sp._UR_7-01	1.12513	11.4422	1.49008	0.222204	0.305561
zOTU_162	Bacteria	Proteobacteria	Gammaproteobacteria	Burkholderiales	Comamonadaceae	Rhizobacter	uncultured_proteobacterium	-1.15961	11.9002	1.47612	0.224383	0.308219
zOTU_408	Bacteria	Proteobacteria	Gammaproteobacteria	Burkholderiales	Burkholderiaceae	Lautropia	uncultured_bacterium	1.10101	11.2499	1.46188	0.226632	0.310966
zOTU_394	Bacteria	Proteobacteria	Gammaproteobacteria	Burkholderiales	Rhodocyclaceae	Methyloversatilis	uncultured_bacterium	-1.08571	11.281	1.41309	0.234544	0.321469
zOTU_1972	Bacteria	Proteobacteria	Alphaproteobacteria	Azospirillales	Azospirillaceae	Skermanella	uncultured_bacterium	1.07044	11.2405	1.38963	0.238467	0.326488
zOTU_247	Bacteria	Proteobacteria	Gammaproteobacteria	Xanthomonadales	Xanthomonadaceae	Luteimonas	Luteimonas_mephitis	1.08157	11.4425	1.37908	0.240259	0.328277
zOTU_1730	Bacteria	Verrucomicrobiota	Verrucomicrobiae	Pedosphaerales	Pedosphaeraceae	uncultured	uncultured_bacterium	-1.11783	11.0676	1.37884	0.240299	0.328277
zOTU_2071	Bacteria	Actinobacteriota	Actinobacteria	Propionibacteriales	Nocardioidaceae	Kribbella	Kribbella_koreensis	-1.16469	10.9429	1.36877	0.242024	0.330273
zOTU_780	Bacteria	Proteobacteria	Alphaproteobacteria	Sphingomonadales	Sphingomonadaceae	Ellin6055	uncultured_bacterium	-1.16046	10.9383	1.36096	0.243371	0.331749
zOTU_265	Bacteria	Proteobacteria	Gammaproteobacteria	Xanthomonadales	Xanthomonadaceae	Luteimonas	Lysobacter_pocheonensis	1.10483	11.0373	1.3371	0.247546	0.337072
zOTU_576	Bacteria	Proteobacteria	Alphaproteobacteria	Rhizobiales	Rhizobiaceae	Allorhizobium-Neorhizobium-Pararhizobium-Rhizobium	Rhizobium_laguerreae	-1.14964	10.9452	1.33543	0.247841	0.337107
zOTU_593	Bacteria	Bacteroidota	Bacteroidia	Cytophagales	Microscillaceae	uncultured	uncultured_bacterium	-1.14872	10.9449	1.33351	0.248181	0.337203
zOTU_414	Bacteria	Bacteroidota	Bacteroidia	Cytophagales	Microscillaceae	uncultured	uncultured_bacterium	-1.04626	11.2672	1.32248	0.250147	0.339504
zOTU_875	Bacteria	Proteobacteria	Gammaproteobacteria	Xanthomonadales	Xanthomonadaceae	Arenimonas	uncultured_bacterium	-1.14372	10.9512	1.32083	0.250443	0.339537
zOTU_1537	Bacteria	Proteobacteria	Gammaproteobacteria	Pseudomonadales	211ds20	uncultured_bacterium	uncultured_bacterium	-1.09103	11.0681	1.31665	0.251195	0.340188
zOTU_490	Bacteria	Proteobacteria	Alphaproteobacteria	Rhizobiales	Rhizobiales_Incertae_Sedis	uncultured	uncultured_bacterium	-1.04503	11.184	1.27983	0.257931	0.348571
zOTU_164	Bacteria	Proteobacteria	Gammaproteobacteria	Burkholderiales	Comamonadaceae	Hydrogenophaga	Hydrogenophaga_intermedia	1.02871	11.3186	1.27958	0.257977	0.348571
zOTU_71	Bacteria	Actinobacteriota	Actinobacteria	Micrococcales	Micrococcaceae	Arthrobacter	Arthrobacter_globiformis	1.0314	11.3272	1.27827	0.258222	0.348571
zOTU_1832	Bacteria	Sumerlaeota	Sumerlaeia	Sumerlaeales	Sumerlaeaceae	Sumerlaea	uncultured_bacterium	1.11548	10.9095	1.24628	0.264263	0.356342
zOTU_2547	Bacteria	Proteobacteria	Alphaproteobacteria	Rhizobiales	Rhizobiaceae	Mesorhizobium	uncultured_bacterium	1.11302	10.9069	1.24236	0.265016	0.356972
zOTU_37	Bacteria	Proteobacteria	Gammaproteobacteria	Xanthomonadales	Xanthomonadaceae	Pseudoxanthomonas	Pseudoxanthomonas_japonensis	1.08041	12.2982	1.23842	0.265776	0.35761
zOTU_297	Bacteria	Bdellovibrionota	Oligoflexia	Oligoflexales	Oligoflexaceae	Oligoflexus	uncultured_bacterium	-0.981686	11.1374	1.12449	0.288953	0.388378
zOTU_709	Bacteria	Bacteroidota	Bacteroidia	Cytophagales	Microscillaceae	uncultured	uncultured_bacterium	-0.959413	11.4149	1.09967	0.294339	0.395193
zOTU_354	Bacteria	Proteobacteria	Gammaproteobacteria	Xanthomonadales	Xanthomonadaceae	Luteimonas	Luteimonas_cucumeris	0.968261	11.1088	1.08789	0.29694	0.398256
zOTU_118	Bacteria	Armatimonadota	Fimbriimonadia	Fimbriimonadales	Fimbriimonadaceae	metagenome	Unassigned	-0.95357	11.5155	1.06189	0.302784	0.405478
zOTU_292	Bacteria	Proteobacteria	Gammaproteobacteria	Burkholderiales	Nitrosomonadaceae	Ellin6067	uncultured_bacterium	-0.9881	11.0378	1.06106	0.302973	0.405478
zOTU_232	Bacteria	Proteobacteria	Gammaproteobacteria	Burkholderiales	Comamonadaceae	Caenimonas	uncultured_bacterium	0.99082	11.0049	1.04925	0.305681	0.408664
zOTU_2204	Bacteria	Proteobacteria	Gammaproteobacteria	Burkholderiales	Oxalobacteraceae	Massilia	uncultured_bacterium	0.993399	12.4742	1.03698	0.308524	0.412025
zOTU_840	Bacteria	Proteobacteria	Alphaproteobacteria	Rhizobiales	Hyphomicrobiaceae	Pedomicrobium	uncultured_bacterium	-0.968685	11.02	1.02342	0.311709	0.415834
zOTU_1004	Bacteria	Proteobacteria	Alphaproteobacteria	Rhizobiales	Xanthobacteraceae	uncultured	uncultured_bacterium	0.931431	11.1002	1.01153	0.314537	0.419159
zOTU_3	Bacteria	Bacteroidota	Bacteroidia	Chitinophagales	Chitinophagaceae	Niastella	uncultured_bacterium	-1.05106	14.1222	0.993757	0.318826	0.424422
zOTU_301	Bacteria	Bacteroidota	Bacteroidia	Chitinophagales	Saprospiraceae	uncultured	uncultured_bacterium	-0.90051	11.3308	0.983108	0.321433	0.427437
zOTU_578	Bacteria	Proteobacteria	Alphaproteobacteria	Caulobacterales	Hyphomonadaceae	SWB02	uncultured_Alphaproteobacteria_bacterium	0.955707	10.9933	0.98121	0.3219	0.427604
zOTU_346	Bacteria	Proteobacteria	Alphaproteobacteria	Rhizobiales	Methyloligellaceae	uncultured	uncultured_bacterium	-0.892421	11.2961	0.974527	0.323554	0.429308
zOTU_1575	Bacteria	Proteobacteria	Gammaproteobacteria	Burkholderiales	TRA3-20	uncultured_bacterium	Unassigned	-0.988944	10.9056	0.973255	0.32387	0.429308
zOTU_1398	Bacteria	Proteobacteria	Gammaproteobacteria	Gammaproteobacteria_Incertae_Sedis	Unknown_Family	Acidibacter	bacterium_Ellin5264	-0.982321	10.9032	0.96224	0.326623	0.432499
zOTU_1720	Bacteria	Proteobacteria	Gammaproteobacteria	Burkholderiales	Oxalobacteraceae	Noviherbaspirillum	uncultured_bacterium	-0.974594	10.904	0.948099	0.330204	0.436777
zOTU_1852	Bacteria	Planctomycetota	Planctomycetes	Pirellulales	Pirellulaceae	Blastopirellula	uncultured_Planctomycetaceae_bacterium	-0.958936	10.9058	0.919644	0.337568	0.445948
zOTU_585	Bacteria	Firmicutes	Bacilli	Lactobacillales	Lactobacillaceae	Ligilactobacillus	Lactobacillus_murinus	0.924704	12.1447	0.918571	0.337851	0.445948
zOTU_940	Bacteria	Proteobacteria	Alphaproteobacteria	Rhizobiales	Devosiaceae	Devosia	uncultured_bacterium	-0.865243	11.298	0.916351	0.338435	0.446111
zOTU_830	Bacteria	Acidobacteriota	Vicinamibacteria	Vicinamibacterales	uncultured	uncultured_bacterium	Unassigned	0.892556	11.6777	0.915392	0.338688	0.446111
zOTU_1759	Bacteria	Proteobacteria	Gammaproteobacteria	Steroidobacterales	Woeseiaceae	Woeseia	uncultured_bacterium	0.864809	11.1707	0.905768	0.34124	0.449
zOTU_72	Bacteria	Actinobacteriota	Actinobacteria	Micrococcales	Promicromonosporaceae	Promicromonospora	Promicromonospora_umidemergens	-0.866893	11.4003	0.89954	0.342905	0.450717
zOTU_740	Bacteria	Proteobacteria	Alphaproteobacteria	Dongiales	Dongiaceae	Dongia	uncultured_Rhodospirillaceae_bacterium	0.948107	10.8829	0.877437	0.348905	0.458121
zOTU_32	Bacteria	Proteobacteria	Gammaproteobacteria	Xanthomonadales	Rhodanobacteraceae	Rhodanobacter	Rhodanobacter_spathiphylli	-0.910859	12.4388	0.875791	0.349357	0.458233
zOTU_246	Bacteria	Proteobacteria	Gammaproteobacteria	Gammaproteobacteria_Incertae_Sedis	Unknown_Family	Acidibacter	uncultured_bacterium	-0.87277	11.8277	0.858505	0.354157	0.464043
zOTU_124	Bacteria	Actinobacteriota	Actinobacteria	Micromonosporales	Micromonosporaceae	Rugosimonospora	Rugosimonospora_acidiphila	-0.843723	11.3948	0.85582	0.354911	0.464543
zOTU_2147	Bacteria	Proteobacteria	Gammaproteobacteria	Xanthomonadales	Xanthomonadaceae	Arenimonas	uncultured_bacterium	0.834952	11.1746	0.845751	0.357757	0.467779
zOTU_2425	Bacteria	Myxococcota	Polyangia	Haliangiales	Haliangiaceae	Haliangium	uncultured_bacterium	0.922837	10.867	0.841464	0.358978	0.468885
zOTU_2020	Bacteria	Proteobacteria	Alphaproteobacteria	Rhizobiales	Rhizobiaceae	Mesorhizobium	alpha_proteobacterium_Mena_25/4-1	0.913893	10.8613	0.828856	0.362603	0.472749
zOTU_871	Bacteria	Bacteroidota	Bacteroidia	Chitinophagales	Chitinophagaceae	Pseudoflavitalea	uncultured_bacterium	0.914408	10.8642	0.828546	0.362693	0.472749
zOTU_113	Bacteria	Bacteroidota	Bacteroidia	Cytophagales	Microscillaceae	uncultured	uncultured_bacterium	-0.842685	11.6102	0.823932	0.364033	0.473716
zOTU_1984	Bacteria	Proteobacteria	Gammaproteobacteria	Xanthomonadales	Xanthomonadaceae	Lysobacter	uncultured_bacterium	-0.824909	11.204	0.823382	0.364193	0.473716
zOTU_75	Bacteria	Actinobacteriota	Actinobacteria	Micrococcales	Promicromonosporaceae	Myceligenerans	Myceligenerans_xiligouense	-0.825581	11.4809	0.807785	0.368776	0.479179
zOTU_1002	Bacteria	Proteobacteria	Gammaproteobacteria	Burkholderiales	Comamonadaceae	uncultured	uncultured_bacterium	0.901158	10.8679	0.805774	0.369373	0.479455
zOTU_986	Bacteria	Actinobacteriota	Actinobacteria	Corynebacteriales	Nocardiaceae	Rhodococcus	Rhodococcus_aetherivorans	0.898719	10.8623	0.803749	0.369975	0.479739
zOTU_431	Bacteria	Acidobacteriota	Vicinamibacteria	Vicinamibacterales	uncultured	uncultured_bacterium	Unassigned	0.808825	11.3448	0.799387	0.371277	0.480928
zOTU_447	Bacteria	Proteobacteria	Alphaproteobacteria	Rhizobiales	Rhizobiaceae	Pseudaminobacter	uncultured_Mesorhizobium_sp.	0.894934	10.8619	0.797859	0.371734	0.481023
zOTU_732	Bacteria	Proteobacteria	Alphaproteobacteria	Rhizobiales	Rhizobiaceae	Allorhizobium-Neorhizobium-Pararhizobium-Rhizobium	metagenome	0.889888	10.8566	0.791563	0.373628	0.482973
zOTU_1424	Bacteria	Acidobacteriota	Vicinamibacteria	Vicinamibacterales	uncultured	uncultured_bacterium	Unassigned	0.887945	10.8547	0.78917	0.374351	0.483408
zOTU_1163	Bacteria	Proteobacteria	Alphaproteobacteria	Sphingomonadales	Sphingomonadaceae	Sphingobium	Sphingobium_herbicidovorans	-0.821993	11.1081	0.781363	0.376725	0.485971
zOTU_183	Bacteria	Chloroflexi	Ktedonobacteria	Ktedonobacterales	Ktedonobacteraceae	uncultured	uncultured_Ktedonobacterales_bacterium	-0.795575	11.2219	0.762716	0.38248	0.492886
zOTU_153	Bacteria	Proteobacteria	Alphaproteobacteria	Rhizobiales	Xanthobacteraceae	Pseudolabrys	uncultured_bacterium	-0.774992	11.261	0.741588	0.389153	0.500969
zOTU_1614	Bacteria	Proteobacteria	Gammaproteobacteria	PLTA13	uncultured_bacterium	Unassigned	Unassigned	-0.827287	10.9829	0.73083	0.392614	0.504642
zOTU_1017	Bacteria	Proteobacteria	Alphaproteobacteria	Rhizobiales	Devosiaceae	Devosia	uncultured_bacterium	-0.827099	10.9898	0.730215	0.392814	0.504642
zOTU_526	Bacteria	Proteobacteria	Alphaproteobacteria	Rhizobiales	Xanthobacteraceae	uncultured	uncultured_bacterium	-0.818545	10.9759	0.716488	0.397298	0.50988
zOTU_1767	Bacteria	Bacteroidota	Bacteroidia	Chitinophagales	Chitinophagaceae	Terrimonas	uncultured_bacterium	-0.805544	10.9961	0.694935	0.404491	0.518578
zOTU_74	Bacteria	Proteobacteria	Gammaproteobacteria	Xanthomonadales	Rhodanobacteraceae	Dokdonella	uncultured_bacterium	0.782972	12.0503	0.676495	0.410796	0.525966
zOTU_317	Bacteria	Proteobacteria	Gammaproteobacteria	Xanthomonadales	Rhodanobacteraceae	Dokdonella	Dokdonella_fugitiva	0.750298	11.15	0.674501	0.411487	0.525966
zOTU_887	Bacteria	Actinobacteriota	Actinobacteria	Micrococcales	Intrasporangiaceae	uncultured	Terrabacter_sp._8-140	-0.792787	10.998	0.674417	0.411516	0.525966
zOTU_1134	Bacteria	Proteobacteria	Gammaproteobacteria	Burkholderiales	TRA3-20	uncultured_bacterium	Unassigned	-0.739715	11.2795	0.6731	0.411973	0.526013
zOTU_721	Bacteria	Proteobacteria	Alphaproteobacteria	Sphingomonadales	Sphingomonadaceae	Sphingomonas	Sphingomonas_sp.	0.785582	10.9605	0.648196	0.420759	0.536682
zOTU_660	Bacteria	Proteobacteria	Alphaproteobacteria	Rhizobiales	Rhizobiaceae	Mesorhizobium	Mesorhizobium_plurifarium	-0.773575	10.9813	0.64472	0.422007	0.537725
zOTU_775	Bacteria	Proteobacteria	Gammaproteobacteria	Xanthomonadales	Rhodanobacteraceae	Dokdonella	uncultured_bacterium	0.727568	11.135	0.637407	0.424651	0.540544
zOTU_1544	Bacteria	Acidobacteriota	Vicinamibacteria	Vicinamibacterales	uncultured	uncultured_bacterium	Unassigned	-0.80203	10.8573	0.632521	0.426432	0.542258
zOTU_172	Bacteria	Bacteroidota	Bacteroidia	Cytophagales	Microscillaceae	uncultured	uncultured_Sphingobacteriales_bacterium	-0.724484	11.5149	0.620871	0.430724	0.547159
zOTU_1704	Bacteria	Proteobacteria	Alphaproteobacteria	Rhizobiales	D05-2	uncultured_bacterium	Labrys_wisconsinensis	-0.793535	10.8651	0.61824	0.431702	0.547845
zOTU_1966	Bacteria	Proteobacteria	Alphaproteobacteria	Caulobacterales	Hyphomonadaceae	Hirschia	uncultured_bacterium	-0.755701	10.9918	0.617002	0.432163	0.547875
zOTU_1058	Bacteria	Acidobacteriota	Vicinamibacteria	Vicinamibacterales	uncultured	uncultured_Acidobacteria_bacterium	Unassigned	-0.714217	11.1839	0.613367	0.433523	0.549041
zOTU_1760	Bacteria	Proteobacteria	Gammaproteobacteria	Burkholderiales	Burkholderiaceae	Burkholderia-Caballeronia-Paraburkholderia	Burkholderia_sp.	0.756475	10.946	0.606568	0.436083	0.551724
zOTU_686	Bacteria	Bacteroidota	Bacteroidia	Chitinophagales	Chitinophagaceae	Terrimonas	uncultured_bacterium	-0.781514	10.8674	0.600784	0.438279	0.553942
zOTU_1712	Bacteria	Proteobacteria	Alphaproteobacteria	Rhizobiales	Xanthobacteraceae	Pseudolabrys	uncultured_bacterium	-0.723982	11.058	0.595686	0.440229	0.555845
zOTU_708	Bacteria	Bacteroidota	Bacteroidia	Cytophagales	Microscillaceae	uncultured	uncultured_bacterium	-0.774722	10.8649	0.592123	0.441599	0.557012
zOTU_645	Bacteria	Proteobacteria	Gammaproteobacteria	Burkholderiales	Nitrosomonadaceae	MND1	uncultured_bacterium	-0.693452	11.3431	0.586155	0.44391	0.559362
zOTU_137	Bacteria	Bacteroidota	Bacteroidia	Chitinophagales	Chitinophagaceae	Chitinophaga	Chitinophaga_sp.	0.693196	11.3855	0.583184	0.445067	0.560255
zOTU_205	Bacteria	Proteobacteria	Gammaproteobacteria	Burkholderiales	TRA3-20	uncultured_bacterium	Unassigned	-0.712103	11.0569	0.577454	0.447312	0.562515
zOTU_2573	Bacteria	Proteobacteria	Alphaproteobacteria	Rhizobiales	Hyphomicrobiaceae	Pedomicrobium	uncultured_Alphaproteobacteria_bacterium	-0.761344	10.8602	0.574948	0.448299	0.56319
zOTU_1410	Bacteria	Proteobacteria	Alphaproteobacteria	Rhizobiales	uncultured	uncultured_bacterium	uncultured_bacterium	-0.710143	11.0684	0.57345	0.448891	0.563367
zOTU_11	Bacteria	Proteobacteria	Gammaproteobacteria	Xanthomonadales	Rhodanobacteraceae	Rhodanobacter	Rhodanobacter_spathiphylli	-0.74833	13.3385	0.569817	0.450332	0.564608
zOTU_598	Bacteria	Bacteroidota	Bacteroidia	Chitinophagales	Chitinophagaceae	Flavisolibacter	uncultured_bacterium	-0.678595	11.3317	0.566023	0.451844	0.565936
zOTU_26	Bacteria	Proteobacteria	Gammaproteobacteria	Xanthomonadales	Rhodanobacteraceae	Dokdonella	uncultured_bacterium	-0.719848	12.2258	0.561075	0.453827	0.567479
zOTU_770	Bacteria	Gemmatimonadota	Gemmatimonadetes	Gemmatimonadales	Gemmatimonadaceae	uncultured	uncultured_Gemmatimonas_sp.	-0.701427	11.0629	0.560688	0.453983	0.567479
zOTU_161	Bacteria	Proteobacteria	Alphaproteobacteria	Rhizobiales	Devosiaceae	Devosia	uncultured_bacterium	0.670074	11.204	0.5536	0.45685	0.570493
zOTU_1913	Bacteria	Proteobacteria	Alphaproteobacteria	Caulobacterales	Caulobacteraceae	Phenylobacterium	uncultured_Phenylobacterium_sp.	-0.696061	11.0776	0.551502	0.457705	0.570989
zOTU_433	Bacteria	Proteobacteria	Alphaproteobacteria	Rhizobiales	Rhizobiaceae	Mesorhizobium	Mesorhizobium_sp._Mad-1	-0.666727	11.2419	0.545717	0.460073	0.573371
zOTU_67	Bacteria	Proteobacteria	Gammaproteobacteria	Xanthomonadales	Rhodanobacteraceae	Rhodanobacter	Rhodanobacter_ginsengisoli	-0.674098	11.607	0.532533	0.465544	0.579612
zOTU_1339	Bacteria	Bacteroidota	Bacteroidia	Cytophagales	Microscillaceae	uncultured	uncultured_Bacteroidetes_bacterium	-0.676938	11.0499	0.525121	0.468665	0.582917
zOTU_995	Bacteria	Proteobacteria	Alphaproteobacteria	Rhizobiales	Rhizobiaceae	Pseudaminobacter	Mesorhizobium_camelthorni	0.675516	11.031	0.513849	0.473477	0.588317
zOTU_2243	Bacteria	Proteobacteria	Gammaproteobacteria	Burkholderiales	Burkholderiaceae	Burkholderia-Caballeronia-Paraburkholderia	Paraburkholderia_sp.	-0.664452	11.0694	0.50569	0.477011	0.592118
zOTU_52	Bacteria	Proteobacteria	Gammaproteobacteria	Xanthomonadales	Rhodanobacteraceae	Dokdonella	Dokdonella_immobilis	0.650796	11.6541	0.492838	0.482664	0.598542
zOTU_284	Bacteria	Acidobacteriota	Vicinamibacteria	Vicinamibacterales	uncultured	uncultured_Acidobacteria_bacterium	Unassigned	-0.631269	11.242	0.491142	0.483418	0.598883
zOTU_529	Bacteria	Proteobacteria	Alphaproteobacteria	Dongiales	Dongiaceae	Dongia	uncultured_bacterium	0.657901	11.0303	0.489172	0.484297	0.599377
zOTU_270	Bacteria	Actinobacteriota	Thermoleophilia	Solirubrobacterales	67-14	uncultured_bacterium	Unassigned	-0.634948	11.4054	0.487498	0.485045	0.59971
zOTU_353	Bacteria	Proteobacteria	Gammaproteobacteria	Burkholderiales	Nitrosomonadaceae	MND1	uncultured_bacterium	0.653822	11.0266	0.483517	0.486834	0.600458
zOTU_449	Bacteria	Actinobacteriota	Actinobacteria	Micrococcales	Microbacteriaceae	Microbacterium	Microbacterium_sp._CV97	0.624953	11.2914	0.482973	0.487079	0.600458
zOTU_240	Bacteria	Bacteroidota	Bacteroidia	Chitinophagales	Chitinophagaceae	Flavitalea	uncultured_bacterium	-0.626208	11.2458	0.482945	0.487092	0.600458
zOTU_114	Bacteria	Patescibacteria	Saccharimonadia	Saccharimonadales	uncultured_bacterium	uncultured_bacterium	uncultured_bacterium	-0.609067	11.2985	0.460386	0.497444	0.612615
zOTU_737	Bacteria	Proteobacteria	Alphaproteobacteria	uncultured	uncultured_Rhodobacteraceae_bacterium	Unassigned	Unassigned	-0.658542	10.9411	0.454321	0.50029	0.615515
zOTU_413	Bacteria	Bacteroidota	Bacteroidia	Flavobacteriales	Flavobacteriaceae	Vitellibacter	Vitellibacter_aquimaris	0.682178	10.8212	0.452034	0.501371	0.616144
zOTU_2124	Bacteria	Proteobacteria	Alphaproteobacteria	Rhizobiales	Hyphomicrobiaceae	Hyphomicrobium	uncultured_bacterium	-0.65501	10.9341	0.450566	0.502066	0.616144
zOTU_1010	Bacteria	Acidobacteriota	Vicinamibacteria	Vicinamibacterales	uncultured	uncultured_bacterium	Unassigned	-0.6552	10.9409	0.450115	0.502281	0.616144
zOTU_100	Bacteria	Proteobacteria	Gammaproteobacteria	Xanthomonadales	Rhodanobacteraceae	Rhodanobacter	Rhodanobacter_soli	-0.609009	11.537	0.440357	0.50695	0.621262
zOTU_461	Bacteria	Proteobacteria	Gammaproteobacteria	Xanthomonadales	Rhodanobacteraceae	Dokdonella	uncultured_bacterium	0.609708	11.1099	0.439188	0.507515	0.621264
zOTU_885	Bacteria	Proteobacteria	Alphaproteobacteria	Rhodobacterales	Rhodobacteraceae	Paracoccus	Paracoccus_laeviglucosivorans	0.668863	10.8178	0.437106	0.508523	0.621264
zOTU_138	Bacteria	Actinobacteriota	Actinobacteria	Streptomycetales	Streptomycetaceae	Streptomyces	Streptomyces_bungoensis	-0.607279	11.5407	0.437055	0.508547	0.621264
zOTU_587	Bacteria	Proteobacteria	Alphaproteobacteria	Dongiales	Dongiaceae	Dongia	uncultured_bacterium	-0.603627	11.137	0.436248	0.508939	0.621264
zOTU_2643	Bacteria	Gemmatimonadota	Gemmatimonadetes	Gemmatimonadales	Gemmatimonadaceae	uncultured	uncultured_bacterium	0.60236	11.1106	0.429116	0.512423	0.624906
zOTU_277	Bacteria	Proteobacteria	Alphaproteobacteria	Rhizobiales	Hyphomicrobiaceae	Pedomicrobium	uncultured_bacterium	-0.586837	11.3022	0.426969	0.51348	0.625585
zOTU_22	Bacteria	Bacteroidota	Bacteroidia	Chitinophagales	Chitinophagaceae	Niastella	uncultured_bacterium	-0.627358	12.4779	0.418316	0.517779	0.630208
zOTU_537	Bacteria	Bacteroidota	Bacteroidia	Chitinophagales	Chitinophagaceae	Terrimonas	uncultured_bacterium	-0.580306	11.3122	0.415028	0.519428	0.631223
zOTU_506	Bacteria	Proteobacteria	Gammaproteobacteria	Xanthomonadales	Rhodanobacteraceae	Rhodanobacter	Rhodanobacter_soli	-0.627277	10.9473	0.414643	0.519622	0.631223
zOTU_187	Bacteria	Bacteroidota	Bacteroidia	Chitinophagales	Chitinophagaceae	Chitinophaga	Chitinophaga_japonensis	-0.578163	11.3074	0.413369	0.520265	0.631389
zOTU_2019	Bacteria	Proteobacteria	Alphaproteobacteria	Rhizobiales	Xanthobacteraceae	Pseudolabrys	uncultured_bacterium	-0.621055	10.9423	0.407526	0.523228	0.634369
zOTU_1195	Bacteria	Nitrospirota	Nitrospiria	Nitrospirales	Nitrospiraceae	Nitrospira	uncultured_bacterium	0.5837	11.1036	0.404718	0.524662	0.635492
zOTU_735	Bacteria	Proteobacteria	Alphaproteobacteria	Rhizobiales	Rhizobiaceae	Mesorhizobium	Mesorhizobium_plurifarium	0.557622	11.3358	0.386639	0.534071	0.64602
zOTU_1610	Bacteria	Bacteroidota	Bacteroidia	Chitinophagales	Chitinophagaceae	Chitinophaga	Chitinophaga_taiwanensis	-0.561222	11.203	0.386041	0.534388	0.64602
zOTU_1556	Bacteria	Actinobacteriota	Acidimicrobiia	Actinomarinales	uncultured	bacterium_YC-ZSS-LKJ173	Unassigned	-0.595911	10.9536	0.37667	0.539391	0.651438
zOTU_556	Bacteria	Bacteroidota	Bacteroidia	Cytophagales	Microscillaceae	uncultured	uncultured_bacterium	-0.589895	10.9522	0.369808	0.543109	0.655295
zOTU_140	Bacteria	Proteobacteria	Gammaproteobacteria	Xanthomonadales	Rhodanobacteraceae	Dyella	Frateuria_sp._EC-K130	-0.543941	11.3547	0.365427	0.545508	0.657555
zOTU_241	Bacteria	Bacteroidota	Bacteroidia	Chitinophagales	Chitinophagaceae	Chitinophaga	Chitinophaga_sp.	0.544146	11.1777	0.362915	0.546892	0.658588
zOTU_2575	Bacteria	Actinobacteriota	Actinobacteria	Micromonosporales	Micromonosporaceae	Phytohabitans	Phytohabitans_sp.	-0.567254	11.0132	0.358922	0.549105	0.660618
zOTU_1958	Bacteria	Bacteroidota	Bacteroidia	Cytophagales	Microscillaceae	Chryseolinea	uncultured_bacterium	-0.561193	11.0212	0.351698	0.553153	0.664848
zOTU_177	Bacteria	Nitrospirota	Nitrospiria	Nitrospirales	Nitrospiraceae	Nitrospira	uncultured_Nitrospira_sp.	-0.533433	11.3724	0.348064	0.555211	0.66668
zOTU_1128	Bacteria	Acidobacteriota	Subgroup_25	uncultured_bacterium	Unassigned	Unassigned	Unassigned	0.567814	10.9078	0.334505	0.563018	0.675406
zOTU_1396	Bacteria	Actinobacteriota	Thermoleophilia	Gaiellales	Gaiellaceae	Gaiella	uncultured_bacterium	-0.519527	11.2006	0.332929	0.563939	0.675862
zOTU_678	Bacteria	Actinobacteriota	Actinobacteria	Streptomycetales	Streptomycetaceae	Streptomyces	Streptomyces_europaeiscabiei	0.564415	10.9031	0.331231	0.564935	0.676386
zOTU_2078	Bacteria	Acidobacteriota	Vicinamibacteria	Vicinamibacterales	Vicinamibacteraceae	uncultured_soil_bacterium	Unassigned	-0.526959	11.5544	0.33034	0.565459	0.676386
zOTU_123	Bacteria	Proteobacteria	Alphaproteobacteria	Tistrellales	Geminicoccaceae	uncultured	uncultured_bacterium	-0.518832	11.3792	0.328338	0.566639	0.67715
zOTU_1824	Bacteria	Proteobacteria	Gammaproteobacteria	Xanthomonadales	Xanthomonadaceae	Lysobacter	Lysobacter_erysipheiresistens	0.55924	10.9056	0.325574	0.568277	0.678459
zOTU_244	Bacteria	Proteobacteria	Gammaproteobacteria	Xanthomonadales	Xanthomonadaceae	Pseudoxanthomonas	Pseudoxanthomonas_suwonensis	0.509768	11.2668	0.321207	0.570883	0.68092
zOTU_347	Bacteria	Proteobacteria	Alphaproteobacteria	Rhizobiales	Xanthobacteraceae	Bradyrhizobium	Bradyrhizobium_elkanii	-0.532665	11.0228	0.318818	0.572319	0.681691
zOTU_99	Bacteria	Proteobacteria	Alphaproteobacteria	Rhodobacterales	Rhodobacteraceae	Gemmobacter	uncultured_bacterium	-0.504431	11.2701	0.317103	0.573354	0.681691
zOTU_1770	Bacteria	Proteobacteria	Gammaproteobacteria	Steroidobacterales	Steroidobacteraceae	Steroidobacter	uncultured_bacterium	0.50556	11.1709	0.31607	0.573979	0.681691
zOTU_2167	Bacteria	Acidobacteriota	Thermoanaerobaculia	Thermoanaerobaculales	Thermoanaerobaculaceae	Subgroup_10	uncultured_bacterium	0.549099	10.9017	0.315338	0.574423	0.681691
zOTU_531	Bacteria	Myxococcota	Polyangia	Polyangiales	BIrii41	uncultured_bacterium	Chondromyces_robustus	-0.572952	10.8173	0.31501	0.574622	0.681691
zOTU_507	Bacteria	Actinobacteriota	Acidimicrobiia	Microtrichales	Ilumatobacteraceae	CL500-29_marine_group	uncultured_bacterium	-0.504223	11.3185	0.314714	0.574802	0.681691
zOTU_2607	Bacteria	Firmicutes	Bacilli	Bacillales	Bacillaceae	Bacillus	Bacillus_sp._19500	0.534519	10.998	0.311185	0.576954	0.683595
zOTU_1228	Bacteria	Proteobacteria	Alphaproteobacteria	Rhizobiales	Hyphomicrobiaceae	Hyphomicrobium	Hyphomicrobium_aestuarii	0.540649	10.8954	0.307303	0.57934	0.685772
zOTU_1470	Bacteria	Bacteroidota	Bacteroidia	Chitinophagales	Chitinophagaceae	Terrimonas	uncultured_bacterium	-0.561897	10.82	0.30395	0.581417	0.687579
zOTU_851	Bacteria	Proteobacteria	Alphaproteobacteria	Rhizobiales	Rhizobiaceae	Mesorhizobium	Mesorhizobium_tamadayense	-0.518522	11.0278	0.303033	0.581987	0.687603
zOTU_1120	Bacteria	Acidobacteriota	Acidobacteriae	Acidobacteriales	Acidobacteriaceae_Subgroup_1	uncultured	uncultured_Acidobacteria_bacterium	-0.556406	10.8121	0.29959	0.584139	0.689494
zOTU_399	Bacteria	Proteobacteria	Alphaproteobacteria	Dongiales	Dongiaceae	Dongia	Dongia_sp._URHE0060	-0.555173	10.814	0.298209	0.585007	0.689867
zOTU_1563	Bacteria	Myxococcota	Polyangia	Blfdi19	metagenome	Unassigned	Unassigned	-0.554445	10.8178	0.297108	0.585701	0.690034
zOTU_12	Bacteria	Proteobacteria	Gammaproteobacteria	Xanthomonadales	Rhodanobacteraceae	Rhodanobacter	Rhodanobacter_spathiphylli	-0.536324	13.2041	0.296018	0.58639	0.690195
zOTU_233	Bacteria	Proteobacteria	Gammaproteobacteria	PLTA13	uncultured_bacterium	Unassigned	Unassigned	0.484428	11.2448	0.293392	0.588055	0.691504
zOTU_2130	Bacteria	Proteobacteria	Gammaproteobacteria	Burkholderiales	Comamonadaceae	Curvibacter	uncultured_bacterium	-0.5475	10.8219	0.290125	0.59014	0.693013
zOTU_2203	Bacteria	Acidobacteriota	Acidobacteriae	Solibacterales	Solibacteraceae	Candidatus_Solibacter	uncultured_bacterium	-0.545762	10.8107	0.289646	0.590447	0.693013
zOTU_212	Bacteria	Proteobacteria	Alphaproteobacteria	Rhizobiales	Rhizobiaceae	Mesorhizobium	metagenome	-0.482363	11.2043	0.28833	0.591293	0.693354
zOTU_2499	Bacteria	Firmicutes	Bacilli	Bacillales	Bacillaceae	Bacillus	Bacillus_asahii	-0.541191	10.8236	0.284094	0.59403	0.695912
zOTU_1748	Bacteria	Chloroflexi	Gitt-GS-136	uncultured_bacterium	Unassigned	Unassigned	Unassigned	-0.537491	10.8125	0.281721	0.595575	0.697068
zOTU_382	Bacteria	Proteobacteria	Alphaproteobacteria	Rhizobiales	Xanthobacteraceae	uncultured_bacterium	Nitrobacter_sp.	0.498456	10.9864	0.273379	0.601074	0.702846
zOTU_1746	Bacteria	Acidobacteriota	Blastocatellia	Blastocatellales	Blastocatellaceae	uncultured	uncultured_bacterium	-0.527231	10.8189	0.271672	0.602212	0.703519
zOTU_17	Bacteria	Proteobacteria	Gammaproteobacteria	Xanthomonadales	Xanthomonadaceae	Luteimonas	uncultured_bacterium	-0.501961	12.9341	0.262131	0.60866	0.710388
zOTU_143	Bacteria	Proteobacteria	Alphaproteobacteria	Rhodobacterales	Rhodobacteraceae	Paracoccus	Paracoccus_laeviglucosivorans	-0.475277	11.7087	0.261198	0.609299	0.710469
zOTU_745	Bacteria	Proteobacteria	Gammaproteobacteria	Burkholderiales	Methylophilaceae	MM2	uncultured_bacterium	0.483633	10.9847	0.258475	0.61117	0.711987
zOTU_623	Bacteria	Bacteroidota	Bacteroidia	Cytophagales	Microscillaceae	uncultured	uncultured_bacterium	-0.466649	11.0964	0.257006	0.612185	0.712506
zOTU_178	Bacteria	Proteobacteria	Alphaproteobacteria	Dongiales	Dongiaceae	Dongia	Dongia_sp._URHE0060	-0.461816	11.6234	0.249986	0.617085	0.71754
zOTU_79	Bacteria	Proteobacteria	Alphaproteobacteria	Sphingomonadales	Sphingomonadaceae	Sphingomonas	uncultured_bacterium	-0.4581	11.5748	0.248157	0.618376	0.717982
zOTU_1059	Bacteria	Bacteroidota	Bacteroidia	Cytophagales	Microscillaceae	uncultured	uncultured_Bacteroidetes_bacterium	0.472403	10.973	0.247504	0.618838	0.717982
zOTU_1199	Bacteria	Actinobacteriota	Actinobacteria	Propionibacteriales	Nocardioidaceae	Nocardioides	Nocardioides_sp._R-36680	0.461795	11.0737	0.247011	0.619188	0.717982
zOTU_112	Bacteria	Proteobacteria	Alphaproteobacteria	Rhodobacterales	Rhodobacteraceae	Paracoccus	Paracoccus_laeviglucosivorans	0.461093	11.7621	0.24501	0.620611	0.718966
zOTU_208	Bacteria	Proteobacteria	Alphaproteobacteria	Dongiales	Dongiaceae	Dongia	uncultured_bacterium	-0.450308	11.4869	0.243956	0.621363	0.71917
zOTU_395	Bacteria	Proteobacteria	Gammaproteobacteria	Burkholderiales	SC-I-84	uncultured_bacterium	Unassigned	0.445125	11.0704	0.230605	0.631076	0.729736
zOTU_322	Bacteria	Proteobacteria	Gammaproteobacteria	Burkholderiales	Nitrosomonadaceae	Ellin6067	uncultured_bacterium	0.436615	11.1532	0.22978	0.631687	0.729768
zOTU_411	Bacteria	Proteobacteria	Alphaproteobacteria	Rhizobiales	Rhizobiaceae	Mesorhizobium	Mesorhizobium_loti	-0.469292	10.9043	0.224949	0.635295	0.733258
zOTU_180	Bacteria	Bacteroidota	Bacteroidia	Cytophagales	Microscillaceae	uncultured	uncultured_bacterium	-0.42771	11.5415	0.217884	0.640657	0.738765
zOTU_1899	Bacteria	Proteobacteria	Alphaproteobacteria	uncultured	uncultured_bacterium	Unassigned	Unassigned	-0.454381	10.8993	0.212384	0.644905	0.742978
zOTU_1147	Bacteria	Bacteroidota	Bacteroidia	Cytophagales	Microscillaceae	uncultured	uncultured_Bacteroidetes_bacterium	-0.449493	10.9133	0.207217	0.648957	0.74629
zOTU_960	Bacteria	Proteobacteria	Gammaproteobacteria	Xanthomonadales	Xanthomonadaceae	Luteimonas	uncultured_bacterium	0.412938	11.1528	0.206651	0.649405	0.74629
zOTU_379	Bacteria	Proteobacteria	Alphaproteobacteria	Sphingomonadales	Sphingomonadaceae	Novosphingobium	uncultured_bacterium	0.40797	11.3707	0.206442	0.64957	0.74629
zOTU_87	Bacteria	Bacteroidota	Bacteroidia	Chitinophagales	Chitinophagaceae	Puia	uncultured_Chitinophagaceae_bacterium	-0.412195	11.4857	0.205152	0.650594	0.746439
zOTU_726	Bacteria	Gemmatimonadota	Gemmatimonadetes	Gemmatimonadales	Gemmatimonadaceae	uncultured	uncultured_bacterium	-0.445999	10.9059	0.204773	0.650895	0.746439
zOTU_1809	Bacteria	Proteobacteria	Gammaproteobacteria	Burkholderiales	Nitrosomonadaceae	MND1	uncultured_bacterium	-0.443941	10.9057	0.203102	0.652229	0.747283
zOTU_1594	Bacteria	Planctomycetota	Phycisphaerae	Tepidisphaerales	WD2101_soil_group	uncultured_organism	Unassigned	-0.439689	10.9038	0.199644	0.655009	0.749781
zOTU_96	Bacteria	Proteobacteria	Gammaproteobacteria	Xanthomonadales	Rhodanobacteraceae	Dokdonella	Dokdonella_soli	-0.405668	11.4592	0.198605	0.655849	0.750056
zOTU_935	Bacteria	Proteobacteria	Alphaproteobacteria	Reyranellales	Reyranellaceae	uncultured	uncultured_Rhodospirillales_bacterium	-0.43477	10.9085	0.195226	0.658603	0.752083
zOTU_51	Bacteria	Myxococcota	Polyangia	Haliangiales	Haliangiaceae	Haliangium	uncultured_bacterium	0.406284	11.6219	0.194955	0.658825	0.752083
zOTU_1449	Bacteria	Proteobacteria	Alphaproteobacteria	Rhizobiales	Rhizobiaceae	Allorhizobium-Neorhizobium-Pararhizobium-Rhizobium	uncultured_bacterium	0.405746	11.0669	0.193641	0.659903	0.752627
zOTU_1243	Bacteria	Proteobacteria	Alphaproteobacteria	Rhizobiales	Methyloligellaceae	Methyloceanibacter	Methyloceanibacter_marginalis	-0.427804	10.8993	0.190274	0.662689	0.755115
zOTU_378	Bacteria	Proteobacteria	Gammaproteobacteria	Burkholderiales	Comamonadaceae	Caenimonas	Caenimonas_sp._TSX9-5	0.389975	11.2986	0.187262	0.665205	0.757292
zOTU_719	Bacteria	Proteobacteria	Alphaproteobacteria	Rhizobiales	Amb-16S-1323	uncultured_bacterium	Unassigned	-0.422902	10.8982	0.186319	0.665998	0.757504
zOTU_222	Bacteria	Proteobacteria	Alphaproteobacteria	Rhizobiales	Xanthobacteraceae	Pseudolabrys	uncultured_bacterium	-0.379346	11.2358	0.178905	0.672316	0.763995
zOTU_398	Bacteria	Proteobacteria	Gammaproteobacteria	PLTA13	uncultured_bacterium	Unassigned	Unassigned	-0.378187	11.2391	0.177648	0.673403	0.764535
zOTU_1023	Bacteria	Bacteroidota	Bacteroidia	Chitinophagales	Chitinophagaceae	Terrimonas	uncultured_bacterium	-0.410866	10.9038	0.176454	0.674439	0.765017
zOTU_2661	Bacteria	Proteobacteria	Alphaproteobacteria	Sphingomonadales	Sphingomonadaceae	Altererythrobacter	uncultured_bacterium	0.424032	10.7791	0.168081	0.681823	0.772692
zOTU_410	Bacteria	Bacteroidota	Bacteroidia	Chitinophagales	Chitinophagaceae	Terrimonas	uncultured_Bacteroidetes_bacterium	-0.367829	11.1787	0.166637	0.683118	0.773458
zOTU_579	Bacteria	Bacteroidota	Bacteroidia	Chitinophagales	Chitinophagaceae	Terrimonas	uncultured_bacterium	0.375063	11.7211	0.162474	0.686889	0.777024
zOTU_1065	Bacteria	Acidobacteriota	Vicinamibacteria	Vicinamibacterales	uncultured	uncultured_bacterium	Unassigned	0.412559	10.7738	0.16095	0.688283	0.777572
zOTU_2444	Bacteria	Bacteroidota	Bacteroidia	Chitinophagales	Saprospiraceae	uncultured	uncultured_Bacteroidetes_bacterium	0.412771	10.7774	0.160586	0.688618	0.777572
zOTU_1240	Bacteria	Actinobacteriota	Actinobacteria	Propionibacteriales	Nocardioidaceae	Nocardioides	uncultured_bacterium	0.360231	11.133	0.159685	0.689447	0.777801
zOTU_1571	Bacteria	Proteobacteria	Gammaproteobacteria	Burkholderiales	Nitrosomonadaceae	MND1	uncultured_bacterium	0.409762	10.7778	0.158481	0.690559	0.777801
zOTU_2605	Bacteria	Proteobacteria	Alphaproteobacteria	Caulobacterales	Caulobacteraceae	Brevundimonas	Brevundimonas_alba	0.358482	11.3516	0.158041	0.690966	0.777801
zOTU_858	Bacteria	Firmicutes	Clostridia	Clostridiales	Clostridiaceae	Clostridium_sensu_stricto_1	Clostridium_saudiense	-0.358581	11.196	0.157671	0.69131	0.777801
zOTU_367	Bacteria	Proteobacteria	Gammaproteobacteria	Xanthomonadales	Xanthomonadaceae	Luteimonas	uncultured_Acidobacterium_sp.	0.357201	11.3544	0.156746	0.69217	0.778069
zOTU_294	Bacteria	Bacteroidota	Bacteroidia	Chitinophagales	Chitinophagaceae	Puia	uncultured_bacterium	-0.375316	10.9919	0.153702	0.695023	0.780573
zOTU_221	Bacteria	Proteobacteria	Alphaproteobacteria	Rhizobiales	Xanthobacteraceae	Bradyrhizobium	Bradyrhizobium_ottawaense	-0.362165	11.7669	0.151547	0.697061	0.78216
zOTU_229	Bacteria	Proteobacteria	Gammaproteobacteria	Xanthomonadales	Xanthomonadaceae	Thermomonas	uncultured_bacterium	-0.369467	10.9884	0.149255	0.699248	0.783805
zOTU_2218	Bacteria	Proteobacteria	Gammaproteobacteria	Steroidobacterales	Steroidobacteraceae	Steroidobacter	uncultured_bacterium	0.392549	10.7713	0.147972	0.700481	0.783805
zOTU_182	Bacteria	Bacteroidota	Bacteroidia	Cytophagales	Microscillaceae	uncultured	uncultured_bacterium	-0.34402	11.3018	0.147676	0.700766	0.783805
zOTU_1364	Bacteria	Actinobacteriota	Acidimicrobiia	Microtrichales	uncultured	uncultured_bacterium	Unassigned	0.391818	10.7715	0.147398	0.701035	0.783805
zOTU_823	Bacteria	Planctomycetota	Phycisphaerae	Tepidisphaerales	WD2101_soil_group	uncultured_planctomycete	Unassigned	-0.36166	10.9858	0.143438	0.704887	0.787407
zOTU_1558	Bacteria	Proteobacteria	Alphaproteobacteria	Rhizobiales	Rhizobiaceae	Mesorhizobium	bacterium_enrichment_culture_clone_DSR_33	0.383087	10.7707	0.141942	0.706358	0.788346
zOTU_1736	Bacteria	Proteobacteria	Alphaproteobacteria	Sphingomonadales	Sphingomonadaceae	Sphingomonas	uncultured_bacterium	0.365748	10.8794	0.133294	0.715041	0.797325
zOTU_476	Bacteria	Proteobacteria	Alphaproteobacteria	Rhizobiales	Xanthobacteraceae	Bradyrhizobium	Bradyrhizobium_elkanii	-0.345578	10.9967	0.131724	0.716652	0.798409
zOTU_955	Bacteria	Actinobacteriota	Actinobacteria	Micrococcales	Microbacteriaceae	Leifsonia	Leifsonia_sp._509MF	-0.341868	10.983	0.129232	0.719229	0.800567
zOTU_826	Bacteria	Proteobacteria	Gammaproteobacteria	CCD24	uncultured_bacterium	Unassigned	Unassigned	-0.338688	12.074	0.127382	0.721163	0.802005
zOTU_722	Bacteria	Proteobacteria	Alphaproteobacteria	Rhizobiales	Hyphomicrobiaceae	Hyphomicrobium	Hyphomicrobium_vulgare	0.352839	10.8656	0.125552	0.723089	0.803323
zOTU_2483	Bacteria	Actinobacteriota	Actinobacteria	Propionibacteriales	Nocardioidaceae	Nocardioides	Nocardioides_sp.	0.352171	10.8689	0.125038	0.723633	0.803323
zOTU_1408	Bacteria	Proteobacteria	Gammaproteobacteria	Xanthomonadales	Xanthomonadaceae	Lysobacter	uncultured_bacterium	0.347452	10.8678	0.122055	0.726817	0.80564
zOTU_929	Bacteria	Proteobacteria	Alphaproteobacteria	Sphingomonadales	Sphingomonadaceae	Sphingomonas	Sphingomonas_sediminicola	0.346909	10.8664	0.121875	0.72701	0.80564
zOTU_185	Bacteria	Proteobacteria	Alphaproteobacteria	Rhizobiales	Xanthobacteraceae	Nitrobacter	Nitrobacter_sp.	0.314928	11.4118	0.121183	0.727755	0.805751
zOTU_396	Bacteria	Proteobacteria	Gammaproteobacteria	Steroidobacterales	Steroidobacteraceae	Steroidobacter	uncultured_bacterium	0.327961	12.045	0.120396	0.728605	0.805979
zOTU_497	Bacteria	Proteobacteria	Gammaproteobacteria	Xanthomonadales	Xanthomonadaceae	Pseudoxanthomonas	uncultured_bacterium	0.342665	10.872	0.118757	0.730386	0.807235
zOTU_2170	Bacteria	Proteobacteria	Alphaproteobacteria	Rhizobiales	Rhizobiaceae	Allorhizobium-Neorhizobium-Pararhizobium-Rhizobium	Agrobacterium_radiobacter	0.336896	10.8581	0.116023	0.733388	0.809837
zOTU_1082	Bacteria	Proteobacteria	Alphaproteobacteria	Rhizobiales	uncultured	uncultured_bacterium	Unassigned	-0.31379	11.0719	0.11387	0.735781	0.811762
zOTU_407	Bacteria	Proteobacteria	Gammaproteobacteria	Xanthomonadales	Xanthomonadaceae	Lysobacter	uncultured_Acidobacterium_sp.	0.323259	10.9549	0.110809	0.739225	0.813773
zOTU_151	Bacteria	Proteobacteria	Alphaproteobacteria	Rhizobiales	Xanthobacteraceae	Rhodopseudomonas	Rhodopseudomonas_sp.	0.300557	11.4131	0.110546	0.739524	0.813773
zOTU_86	Bacteria	Proteobacteria	Alphaproteobacteria	Rhizobiales	Rhizobiaceae	Mesorhizobium	Mesorhizobium_loti	-0.304803	11.5689	0.110517	0.739557	0.813773
zOTU_1425	Bacteria	Proteobacteria	Gammaproteobacteria	Burkholderiales	Comamonadaceae	uncultured	uncultured_bacterium	-0.299687	11.0748	0.104353	0.746667	0.820217
zOTU_392	Bacteria	Gemmatimonadota	Gemmatimonadetes	Gemmatimonadales	Gemmatimonadaceae	uncultured	uncultured_Gemmatimonadetes_bacterium	0.293357	11.469	0.104303	0.746726	0.820217
zOTU_1964	Bacteria	Gemmatimonadota	Gemmatimonadetes	Gemmatimonadales	Gemmatimonadaceae	uncultured	uncultured_Alphaproteobacteria_bacterium	-0.29554	11.0626	0.101814	0.749663	0.821521
zOTU_315	Bacteria	Proteobacteria	Gammaproteobacteria	Xanthomonadales	Xanthomonadaceae	Pseudoxanthomonas	Xanthomonas_sp.	0.308858	10.9564	0.101685	0.749817	0.821521
zOTU_549	Bacteria	Actinobacteriota	Actinobacteria	Micrococcales	Intrasporangiaceae	uncultured	uncultured_bacterium	-0.295518	11.0754	0.101628	0.749884	0.821521
zOTU_1197	Bacteria	Proteobacteria	Gammaproteobacteria	Steroidobacterales	Steroidobacteraceae	Steroidobacter	uncultured_bacterium	-0.290137	11.0704	0.098245	0.753946	0.825247
zOTU_1347	Bacteria	Bdellovibrionota	Bdellovibrionia	Bdellovibrionales	Bdellovibrionaceae	OM27_clade	uncultured_bacterium	-0.287678	11.0791	0.0965419	0.75602	0.826793
zOTU_1226	Bacteria	Methylomirabilota	Methylomirabilia	Rokubacteriales	uncultured_bacterium	Unassigned	Unassigned	0.291846	10.9466	0.0918968	0.761779	0.831879
zOTU_1151	Bacteria	Gemmatimonadota	S0134_terrestrial_group	uncultured_bacterium	Unassigned	Unassigned	Unassigned	-0.275508	11.1347	0.0917207	0.762001	0.831879
zOTU_523	Bacteria	Myxococcota	Polyangia	Haliangiales	Haliangiaceae	Haliangium	uncultured_bacterium	0.278642	11.0362	0.0881085	0.766596	0.836165
zOTU_575	Bacteria	Actinobacteriota	Actinobacteria	Propionibacteriales	Nocardioidaceae	Aeromicrobium	uncultured_bacterium	0.271756	11.0296	0.0841325	0.771773	0.841078
zOTU_594	Bacteria	Bacteroidota	Bacteroidia	Chitinophagales	Chitinophagaceae	Niastella	uncultured_bacterium	0.266873	11.0415	0.0811895	0.775692	0.84461
zOTU_155	Bacteria	Proteobacteria	Gammaproteobacteria	Xanthomonadales	Xanthomonadaceae	Thermomonas	uncultured_gamma_proteobacterium	-0.265452	11.8433	0.080689	0.776366	0.84461
zOTU_1140	Bacteria	Proteobacteria	Gammaproteobacteria	Xanthomonadales	Rhodanobacteraceae	Tahibacter	uncultured_bacterium	-0.291481	10.7701	0.0795264	0.77794	0.845587
zOTU_992	Bacteria	Acidobacteriota	Vicinamibacteria	Vicinamibacterales	Vicinamibacteraceae	uncultured_bacterium	Unassigned	0.255557	11.1113	0.0777063	0.78043	0.847293
zOTU_1299	Bacteria	Proteobacteria	Alphaproteobacteria	Sphingomonadales	Sphingomonadaceae	Sphingobium	uncultured_Alphaproteobacteria_bacterium	0.259975	11.0259	0.0773909	0.780865	0.847293
zOTU_370	Bacteria	Proteobacteria	Alphaproteobacteria	Rhizobiales	Devosiaceae	Devosia	uncultured_bacterium	0.263088	10.9409	0.0759805	0.78282	0.848678
zOTU_1204	Bacteria	Bacteroidota	Bacteroidia	Cytophagales	Microscillaceae	uncultured	uncultured_bacterium	-0.281403	10.7734	0.0746099	0.784739	0.850021
zOTU_2116	Bacteria	Proteobacteria	Alphaproteobacteria	Micavibrionales	Micavibrionaceae	uncultured	uncultured_bacterium	-0.278368	10.7683	0.0735134	0.786288	0.850961
zOTU_64	Bacteria	Proteobacteria	Gammaproteobacteria	Xanthomonadales	Xanthomonadaceae	Luteimonas	uncultured_Lysobacter_sp.	0.246127	11.6825	0.0707944	0.790184	0.854437
zOTU_1932	Bacteria	Bacteroidota	Bacteroidia	Chitinophagales	Chitinophagaceae	uncultured	uncultured_bacterium	-0.270551	10.7761	0.0695486	0.791995	0.855656
zOTU_671	Bacteria	Bacteroidota	Bacteroidia	Chitinophagales	Chitinophagaceae	Terrimonas	uncultured_bacterium	0.23247	11.332	0.0662876	0.796821	0.860126
zOTU_1920	Bacteria	Proteobacteria	Gammaproteobacteria	Steroidobacterales	Steroidobacteraceae	Steroidobacter	uncultured_bacterium	-0.224616	11.2096	0.062617	0.802406	0.865408
zOTU_646	Bacteria	Actinobacteriota	Actinobacteria	Propionibacteriales	Nocardioidaceae	Nocardioides	uncultured_bacterium	0.223411	11.1001	0.0603031	0.806018	0.868553
zOTU_2622	Bacteria	Firmicutes	Clostridia	Peptostreptococcales-Tissierellales	Peptostreptococcaceae	Paeniclostridium	uncultured_bacterium	0.219722	11.4313	0.0588009	0.808401	0.869698
zOTU_2427	Bacteria	Acidobacteriota	Vicinamibacteria	Vicinamibacterales	uncultured	uncultured_bacterium	Unassigned	0.217783	11.1794	0.0587572	0.808471	0.869698
zOTU_154	Bacteria	Proteobacteria	Alphaproteobacteria	Rhizobiales	Beijerinckiaceae	Microvirga	uncultured_bacterium	0.214197	11.1742	0.0570772	0.811177	0.871858
zOTU_310	Bacteria	Acidobacteriota	Vicinamibacteria	Vicinamibacterales	uncultured	uncultured_Acidobacteria_bacterium	Unassigned	-0.211954	11.2738	0.0563753	0.812319	0.872336
zOTU_214	Bacteria	Proteobacteria	Alphaproteobacteria	uncultured	uncultured_bacterium	Unassigned	Unassigned	0.208824	11.2477	0.0547793	0.814946	0.874406
zOTU_2201	Bacteria	Proteobacteria	Alphaproteobacteria	Caulobacterales	Hyphomonadaceae	SWB02	uncultured_bacterium	-0.234025	10.8666	0.0542269	0.815865	0.874641
zOTU_1451	Bacteria	Proteobacteria	Alphaproteobacteria	Kiloniellales	Kiloniellaceae	Pelagibius	uncultured_bacterium	0.213335	11.021	0.0535998	0.816914	0.875015
zOTU_2123	Bacteria	Proteobacteria	Gammaproteobacteria	Burkholderiales	Nitrosomonadaceae	Nitrosospira	Nitrosospira_sp._Nl5	-0.20921	11.5464	0.0523696	0.81899	0.876488
zOTU_438	Bacteria	Acidobacteriota	Vicinamibacteria	Vicinamibacterales	Vicinamibacteraceae	uncultured_bacterium	Unassigned	-0.217763	10.8616	0.047674	0.827161	0.884475
zOTU_448	Bacteria	Proteobacteria	Alphaproteobacteria	Rhizobiales	Devosiaceae	Devosia	uncultured_bacterium	-0.191776	11.3369	0.0456457	0.830821	0.887629
zOTU_1152	Bacteria	Planctomycetota	Phycisphaerae	Tepidisphaerales	WD2101_soil_group	uncultured_bacterium	Unassigned	-0.20989	10.8623	0.0445877	0.832764	0.888945
zOTU_1198	Bacteria	Proteobacteria	Alphaproteobacteria	Rhizobiales	Methyloligellaceae	uncultured	uncultured_bacterium	-0.206904	10.8581	0.0435241	0.834742	0.890296
zOTU_727	Bacteria	Verrucomicrobiota	Verrucomicrobiae	Opitutales	Opitutaceae	Lacunisphaera	uncultured_bacterium	-0.19913	10.8682	0.0404768	0.840551	0.895728
zOTU_1438	Bacteria	Proteobacteria	Alphaproteobacteria	Dongiales	Dongiaceae	Dongia	uncultured_bacterium	-0.196595	10.8636	0.0396138	0.842238	0.896761
zOTU_165	Bacteria	Proteobacteria	Alphaproteobacteria	Rhizobiales	Rhizobiaceae	Mesorhizobium	uncultured_bacterium	-0.174774	11.218	0.0386347	0.844174	0.898058
zOTU_1232	Bacteria	Proteobacteria	Alphaproteobacteria	Caulobacterales	Caulobacteraceae	Phenylobacterium	uncultured_Phenylobacterium_sp.	-0.1733	11.2778	0.0381267	0.845189	0.898373
zOTU_61	Bacteria	Proteobacteria	Alphaproteobacteria	Dongiales	Dongiaceae	Dongia	uncultured_bacterium	-0.179718	11.7497	0.0373693	0.846715	0.89923
zOTU_204	Bacteria	Proteobacteria	Alphaproteobacteria	uncultured	uncultured_Rhodobacteraceae_bacterium	Unassigned	Unassigned	-0.164642	11.2846	0.034389	0.852882	0.905011
zOTU_1304	Bacteria	Acidobacteriota	Vicinamibacteria	Vicinamibacterales	uncultured	uncultured_Acidobacteria_bacterium	Unassigned	-0.176206	10.9465	0.0328701	0.856131	0.907688
zOTU_456	Bacteria	Proteobacteria	Alphaproteobacteria	Sphingomonadales	Sphingomonadaceae	Sphingopyxis	Sphingopyxis_macrogoltabida	-0.169311	10.9444	0.0305427	0.861264	0.912356
zOTU_876	Bacteria	Proteobacteria	Alphaproteobacteria	Rhodospirillales	uncultured	uncultured_bacterium	Unassigned	-0.168259	10.9476	0.0301543	0.862141	0.912511
zOTU_710	Bacteria	Proteobacteria	Gammaproteobacteria	Burkholderiales	Nitrosomonadaceae	Ellin6067	uncultured_bacterium	-0.155854	11.6226	0.0286388	0.865616	0.915414
zOTU_1908	Bacteria	Actinobacteriota	Acidimicrobiia	Microtrichales	uncultured	uncultured_bacterium	metagenome	-0.161252	10.9459	0.0279018	0.86734	0.916339
zOTU_592	Bacteria	Proteobacteria	Alphaproteobacteria	Rhizobiales	Devosiaceae	Devosia	uncultured_bacterium	-0.157664	11.0386	0.0276406	0.867957	0.916339
zOTU_2668	Bacteria	Proteobacteria	Alphaproteobacteria	Rhizobiales	Rhizobiaceae	Mesorhizobium	uncultured_bacterium	-0.158575	10.9435	0.0270435	0.869378	0.91651
zOTU_1399	Bacteria	Proteobacteria	Alphaproteobacteria	Caulobacterales	Caulobacteraceae	Phenylobacterium	uncultured_bacterium	-0.158178	10.9392	0.0269465	0.86961	0.91651
zOTU_2382	Bacteria	Proteobacteria	Alphaproteobacteria	Tistrellales	Geminicoccaceae	uncultured	uncultured_bacterium	-0.15741	10.951	0.0266522	0.870318	0.91651
zOTU_669	Bacteria	Proteobacteria	Gammaproteobacteria	Pseudomonadales	Cellvibrionaceae	Cellvibrio	Cellvibrio_sp._PSBB006	-0.15302	11.0261	0.0261325	0.871577	0.917063
zOTU_794	Bacteria	Proteobacteria	Alphaproteobacteria	Rhodobacterales	Rhodobacteraceae	uncultured	metagenome	-0.152351	10.9579	0.02505	0.874243	0.919094
zOTU_609	Bacteria	Nitrospirota	Nitrospiria	Nitrospirales	Nitrospiraceae	Nitrospira	uncultured_bacterium	-0.146129	11.0248	0.023954	0.877002	0.921221
zOTU_635	Bacteria	Proteobacteria	Alphaproteobacteria	Rhizobiales	Devosiaceae	Devosia	Devosia_sp.	-0.14256	11.0934	0.0236443	0.877793	0.921278
zOTU_88	Bacteria	Proteobacteria	Alphaproteobacteria	Dongiales	Dongiaceae	Dongia	uncultured_bacterium	-0.140828	11.8406	0.0227416	0.880131	0.922956
zOTU_1978	Bacteria	Proteobacteria	Alphaproteobacteria	Rhizobiales	Rhizobiaceae	Mesorhizobium	uncultured_bacterium	-0.139426	11.0303	0.0219212	0.882297	0.924452
zOTU_2260	Bacteria	Acidobacteriota	Vicinamibacteria	Vicinamibacterales	Vicinamibacteraceae	uncultured_bacterium	Unassigned	-0.139539	10.9533	0.0213435	0.883847	0.9253
zOTU_263	Bacteria	Proteobacteria	Gammaproteobacteria	Xanthomonadales	Xanthomonadaceae	Arenimonas	uncultured_bacterium	0.130328	11.5945	0.0203805	0.88648	0.92728
zOTU_1116	Bacteria	Acidobacteriota	Vicinamibacteria	Vicinamibacterales	uncultured	uncultured_Acidobacteria_bacterium	Unassigned	-0.132934	10.9641	0.0194929	0.888963	0.9291
zOTU_444	Bacteria	Proteobacteria	Gammaproteobacteria	Burkholderiales	Nitrosomonadaceae	MND1	uncultured_bacterium	0.12352	11.2947	0.0185643	0.891623	0.931102
zOTU_547	Bacteria	Proteobacteria	Gammaproteobacteria	Xanthomonadales	Rhodanobacteraceae	Dyella	Frateuria_sp._M28	-0.112133	11.7178	0.0146018	0.903819	0.94305
zOTU_262	Bacteria	Proteobacteria	Gammaproteobacteria	Xanthomonadales	Rhodanobacteraceae	Rhodanobacter	Rhodanobacter_rhizosphaerae	-0.104004	11.2414	0.0132374	0.908403	0.947042
zOTU_156	Bacteria	Bacteroidota	Bacteroidia	Sphingobacteriales	NS11-12_marine_group	uncultured_bacterium	uncultured_bacterium	-0.0977899	11.1668	0.0117051	0.913845	0.951426
zOTU_1915	Bacteria	Proteobacteria	Alphaproteobacteria	Caulobacterales	Hyphomonadaceae	Hirschia	metagenome	0.104795	10.9909	0.0116273	0.91413	0.951426
[truncated: 49 more rows]
